# Supplementary material for: Complete chloroplast genome sequence of the mangrove species Kandelia obovata and comparative analyses with related species
Source: PeerJ. 2019 Sep 20;7:e7713. doi: 10.7717/peerj.7713 (PMC6756139; doi:10.7717/peerj.7713)
Supplement: Supplemental Information 1 [file peerj-07-7713-s001.seq]

>Kandelia obovata
GATTTCTATTTCTGATAGATTTATATTTCATATTTTTTTTTTTTTTTTTTTATTGGGGTTATGGGCGAAGTGGTTACGGGGCGAACGACGGGAATTGAACCCGCACATGGTGGATTCACAATCCACTGCCTTGAGCCACTTGGCTACATCCGCCCCTAATATTATATTCTATTTACAAATTAAAAAGATTTGTAATTTCTAGCATTTACCATTCTATTTTTTCTTTATTATAAAAACGAAATACAAAAAGAAAATATAAAAGACAAAAAATGAAATTGAAAGCTGTATCTTTTATTACTTTATCATTTTTATATTTTTTTTTTAATCTAACATAATAACTTTACAAAAAAAAGATTAAAAAAACAAAAGATTGAAAAGAAGATATATAAATTCAAAATTAGTACATAAAACAAATATAATACTGAATCCGAAACAAATATCTAAAAATACACTTTTTCTTATGTTGAAGTAAAGAAAAAAAAACTTATTTATGTATTTATGTTAAACTTATTTATGTATTTATGTTAAAGTAAAATAAAGATTAATTATTAAAAATAAATATTAATTATTAAAATAAATATTAATTATTAATAAATATTACTAATATTACTAAAACTAAAAAAGGAGCAATACCCAATTTCTTGTTCTATCAAGAAGCTTGGTATTGCTCCCCTTTTTAGCTTTTTTTTCAAAAACTCATACACACTAAGGCCGAAGTATTATCCATTTATAGATGGAGCTTCGACAGCAGCTAGGTCTAGAGGGAAGTTATGAGCATTACGTTCATGCATAACTTCCATACCAAGGTTAGCACGGTTAATAATATCCGCCCAGGTATTAATTACACGACCTTGACTATCAACTACGGATTGGTTAAAATTGAAACCATTTAGGTTGAAAGCCATAGTGCTAATACCTAAAGCAGTGAACCAGATACCTACTACAGGCCAAGCAGCTAGGAAGAAATGTAAAGAACGAGAGTTATTGAAACTAGCATATTGGAAAATCAATCGGCCAAAATAACCATGAGCGGCTACGATATTATAAGTTTCTTCCTCTTGACCGAATCTGTAACCTTCATTAGCGGATTCATTTTCTGTGGTTTCCCTGATCAAACTGGAGGTTACCAAGGAACCATGCATAGCACTGAATAGGGAGCCGCCGAATACACCAGCTACGCCTAACATGTGAAATGGGTGCATAAGGATGTTGTGCTCAGCCTGGAATACAATCATAAAATTGAAAGTGCCAGAGATTCCTAGCGGCATGCCATCAGAAAAGCTTCCTTGACCAATTGGATAGATCAAAAAAACAGCAGTCGCAGCTGCAACAGGAGCTGAATATGCAACAGCAATCCAAGGGCGCATGCCCAGACGGAAACTAAGTTCCCACTCACGACCCATGTAACAAGCTACACCAAGCAAGAAGTGTAGAACAATTAGTTCATAAGGGCCACCATTATATAACCATTCATCAACAGATGCAGCTTCCCATATTGGATAAAAGTGCAAACCTATAGCCGCAGAAGTAGGAATAATGGCACCAGAAATAATATTGTTTCCGTAAAGTAGAGATCCAGAAACAGGTTCACGAATACCATCAATATCTACTGGAGGGGCAGCAATGAAAGCGATAATAAATACAGAAGTTGCGGTCAATAAAGTAGGGATCATCAAAACACCAAACCATCCAATGTAAAGACGATTTTCAGTGCTGGTTATCCAATTACAGAAGCGACCCCATAGGCTTTCGCTTTCGCGTCTCTCTAAAATTGCAGTCATGGTAAAATCTTGGTTTATTTAATCATCAGGGACTCCCAAGCACACGAATTCTCTATAAATAGATAATTGAGGACTTGTTATTCAACAGTATAACATGATCTATATATCCGTGTCAACCAACCTCCAGGGACATTTATATGATCTTATCTATTTAGATTTAGACTTATCAGAAATTTTTTTGAATAAATGAAATTCAAGTCAGTTAAAAAATCGAATTCAGATTTCTATTTCTATATATATATAATATACGTATATGATTTCGTAAGATACTTATAATCCGAATGGGTTGCCCGGGACTCGAACCCGGAACTAGTCGGATGGAGTAGAAAATTTCCTTGTTAAAAAAAAAAAATAGGTAAAAAATCCCTCCCCAAGCCGTGCTTGCATGTTTCGTTGCACACGGCTTTCCCTATGTATACATCTAGCTCAGCCCCTTCTAGACGGAACCTCTAAGAAAGTTGAATACTCAATTGCTCAATCCTTACTGGTATACTGCAGGAACATTTCATAAGAGAAATAGAAAAATAGAAATCAAAAAATTTTTTGTTATCTCTTCATCATTTAGGAAAAATTTGGATTTCTATATTTTCATTTTCATAACCAATTATTTATGATTACTCAGATCATTGATACAAATAATATCCAAATACCAAACTTTCCCTCGATATAACGTTCGTGAAATATATGAAACTCTTGGAAAGATCAAAGAAAGAACCCGCGCTTCTTCCGTGAAAAATTCTTCCAAAAATTCCGAACCTAACCTTTTCAAAAAAAAGCGTACAGTACTTTTGTGTTTACAAGCCAAAGTTTTAACACACGAAAGCCGAAGTATATATTTTAGTCGATACAAACTCTTTTTTTTTGAGGATCCACTATAATAATGAAAAAGATTTCTGCATAGACGCAGAAATCGGGCGATAATATCAGAATCCGATGAATTAGCCGCCCGGGTCGGGTTACTAACGGGATATCCTATTTCGTTACAAAAGTTCGTTTGTGTCAATGATCCAATCAAAGGAATAATTGGAACTCTTGTATCGAGTTTTTTCATAGCATTATCTATTATAAATGAATTTTCTAACATTTGACTCCGTACCACTGAACGATTTAGTCGTATACTTGAAAGATAACCCAAAAAGTCTATAGAGTGCTTAGATAAGAGGTTTATATAGATCTTTTCCGGTTGAAACCACACATAAAAATGACATTGACATAAATTGACAAAGTAATATTTCCATTTTTTCATCAGAAGAGGCGTATACTTTGAAGCCAAAATGAATTTTCCTTGATATCTAACATAATGCATGAAAGGATCCTTGAACAAACATAGGACGGACTGAAAATCATTAGCAAAGACGTCTGTAGACTGTTCGAATTTTCCGTAGAAATTTATTCGCTCAAGAAGTACCCAAGAAAATGTTGATCGTAAATAAAAGGATTGGTTACGGAGAAAAAAAAAAAGGATGGATTCGTATTCATATACATAAATATTATATAGGAAGAAGAAGAATCTTGGATTCCTTTTTGTAAAAATGAAAATAGATTTCTTTGGAATAATAAGACTGTTCCAATTCCACTCCTCATGAACAACGAGTCGGAATAAATGCAAAGAAGAGGGATCCTTTACCCAGTAGCGGAGGGTTTGAACCAATTTTTCTAAATGGATAGGATAAGGTACTAATACATCTGATACATAATTTAAATGTGGAAATTTGTCCTCTAAAAAAGGAAATAGTGAATGAATTGATCGTAAATTATGAGATTTTACTATTTCTGACTCTTCGAAAGAAGATACTAATTGTAGGGAAAATGGAATTTCCACAACGACTGCAAACCCCTCTGATATCATTTGCGAATATAAATTCTTATTGTACCTAAGAAATGGATTTTGGTTAGAATCATTTGCAGAAATAAAAATAATTAAATGATTCCGTTGATATATTCGAGTAATTAAACGTTTTATAATTACTAAACTAGATTTATTGTTATGACCTTCATTTTCCAACAAAATTGATTTATTTAAACCATGATCATGAGAAAGTGTATAAATATATTCCCGAAAGATAAGTGGGTATAGTAAATCATTTTTTCGAGATCGATCTAGTTCTAAATATCTTTGATATTCTTCCATTTTCATTTTGAACTTAGATTTGATTGAAGCAAAGATAGAGGATTTGGGGGTTTATTATTATTAAATAAATGATACATAGTGCGATAGAACAAAAACAAAGGAGTATAATAAAAAAAGAATAGATACTTCGGAAACAGATAAACTCATATACAGACTCTCGATCCCTTATTTTTTTTCATTTTTTTCATCTAATTACTTTATGTTCATTATAGAATAAAATTAAAATAAGAAGATGGTTAGAAATCCTTTACTTTTTCAAGTCAATCGCTCTTGTGATTTTTGTTTAAAAAAAAAATTCTTTATCACTATACTCTTTCTTTTACACATTCATCTCCGCGCATAGTGGCGAATAACTAATACTTAGGGCTCATTCAAAAAATAGAAAATCTGCTCATGGAAAAACCTTTCCCGCATCAGGCACTAATATATTTTTAACGTCTAATTAAATCGGATAATCGTTCCAATTAAGAACGGAAGCTCGTAACTTTTTTGTTTCCCTATAATTGGAGCCGGGGGGCTCTATCCATTTATTCCACTCGACCCAATCTTCAATTCATTTTTGCTTCAATTCATTTTTGAATGTTCTGCATCAAGAATGAAAACAAGGTTAGTAACTGATCCAGTAAAAATGAAATATTCTCAGAATTCGACATTGATACGACATGCTGTTTTTTCCATTCATTCCTTTCAAGATCAGTCGTGGTCTTACAAACTATACCGATGGTATGGACGAATCTCTTTATTCATACAAATGCGTAAAAGATGTTAGTCGCACTTAAAAGCCGAGTACTCTACCATTGAGTTAGCAACCCAAAAAAGGACTAAAAAAATTAGGTTATATAGATACAATCAGAATCAAAATAAATAAAGAGATTGAATCGTATGACACAATCAAAACATTAAATTAGAAAGAAAGAACCAAGAAATGAAATAATTTATAATGGATTCTGAACATAAAAAAAAGATCAGCTAAAAATAAAAATAAAAGAAATTCTCAAAAAAATCTCAATTCAAATAGAAAAAAAAAAAATAAGAATAAAGTAAGTAAAATAAGCAAATGCAAAGTATATAAAAGTGTAAATAAAAATAAAATAAAAATAAATAAAATAAAAGTATAAATCAAAATAAAAGTATAAATCAAAATATAAAATATATAGATATTTATATATATATATATTAGATATTAGTATATATTATTTATATTTGTATTTATATTATTATATATATTAGATATTAGTATATATTATTTATATTTGTATTTATATTATTTGTATTTATATTTGTTTATTTTGTTTTGTATTCATATTTGTTTATATTTTTTTTATATTTTTATATTTGTATATTTTTATATTTGAATTTGAATTGAGTTTCGGTTTGAATTTATCGATTTTATTTATTTTATTTAAAATTAGAATTTATCAATTTCTATTTCTATCAATTTATATTTGTATTATATATATTAAAATAATATATATATATTAATAAATATATATTAATAAATAATAAATGGTTTTCTTTATTATATTAATTAAAATAATATATATATATTAATAAATAATAAATGGTTTTCTTTATTATATTAAATATTAATTTTCATTTTTATTATATTAAGTTTTATTACATTCTAATTTTTATTACATTCTAATTCTAATTTTTATTACATTCTAATATAGAAATATCATAAAAATTTGAATATTAAATATTAAAATAGGATTTTAGTAGCTTTTAGTATTAATTAATATAATTGAAGTATTAAGCGAATTAATATTCTTTAAGAGAATTAATATATTCTCCGTAAATTAATATATAATCCTTAAAGAGGATTAATATACTTAAATAAGTCTTAGGAGTATAATTAATATACTTAAATAAGTCTTAGGAGTATAAATATATAATATAAATATATAATATAAAATAAGTATTAATATATATACTAATTAATCGATAATAAAAAATAATAAAACTAGAAATGTATAAAACTTTCATCAGCAATTCGTCCAATTTCATTTAGATTAAAATAATTTTATTTCGATTAAAATAAAATTAAAATAAATAAAGTAGAGAAATTAATGGCTTTAAAAAAGTATCTTAAACTCAATCTTCCAATCAAAAAATCTAATATATATCAATCAATTCTAATATATATCAAGCAATCTAAATATATATCAATCAATATATAAATAAAATATTGATTGATATAACAAAACTCAAATAAAAAAAAATTTAGGACAATTATATAAAAGAAAATTATATAAAATTATATAAAATAAATATAAATAATATATAAATATAAATTATATAAATTATAAAAAAATTCTAAAATAAAAAAAAAAAAGGTAGTTTATTTTTTATTTATTTTTTTTTTTATTTTGTTCCTTTTTTATTTTGTTCCAAGGGGTCGCTTTTTATTTTCATGACCGAGCCTACAAATAATAGTATAATAGTAGATAACATGACTTATTTGATTCGAAAACAAAAATAGTTGTTATTGAAACAACGACAATCAGAAGCCGGACGATTTACATTCCTAGGATATAGGATCAAATAATATAGAATCAACAATTCTTCTTTTCTCATTAAGTCCGATGAAGAAATACAATACGTCAACACTCTAATTCTAATTTTCATGATTCTTTTCTAATTCTATCTTAATCTTAATTCTGCCCAATTCTCTTATCTCGACAAAAGGTTCATTTATATACAATAATCGCATCATAGCGGGTATAGTTTAGTGGTAAAAGTGCGATTCGTTCGATTAATCCTAATATAATAGTTAAGGGATCCTTCGGCGCATATTCCGATCAAAAACTTTATTTCTTACAAGGATGAAATCTTTTACCTCTCAATGAAAAATTAGAGGAAGAATATATATTCTCGTAATTTGTATCCAAAAGTTAATTAGAAATCAAAAAAAAATTGGATTATGAGATTACGAAACATAATTTTTTTAATTGGATCAAGACTTCCCAATTGACTGAATATGAGGAAAGGATCTATGGATACGCTAAAGAAAATACAGAAAAGTTTATTTCTAATCGTAACTAAACCTTCAATTTTTTGTTTGTTTTGTATAGTCGAGATTGAAGCAAAATAAGTATTAAACGACGACTTTGGTTTATTATAGGTATCGATGTTTTGTTTTAGCTCGGTAGAAACAAAAAGCTTTTCCTAAGGATTCTCTCAAATCGAAATAGAGAACGAAGTAACTAGAAAGATTATTAAAAACCCTCTCTCTCTCGTGTCTAGAGGGATCATCTAGAAAGTGCGTTATTTTGAATCTATTAAGATAGTGTATTTTGAATCTATTAAAATAGTGAAAAATAGTGAAAGGCTGACATAGATGTTATGGGTCAAATTTTTTTCGCTCACGTTTTATAGCTGGAAATTTTGCCAGCTTCCCTAAAGGAGCCGAATGAAACAAAAGTTTCATATTCGGTTTTGAATTAGAGATGTTAAAGATGATGAATCAACATCGACTATAACCCCTAGCCTTCCAAGCTAACGATGCGGGTTCGATTCCCGCTACCCGCTTCACCATATATACTCTCTATATATAGATAGAGAGTATATTTCAGATAGAGAGTATATTTCTTTTTGATTCTATATTATTATATTTAAATTATACTATATCTGTAATCTATTTATTATCTATATTTTTTTATCTATATATTTATCTATATATTAATATCTATATATTAATATATAGATAAATATATATTAATATTTCTATATATTAATATTACGAGAATGTAATAATAATAAAAGAAAAGTAATAGTAAAAGTAATAGTAATATAATTATAGTAATAATTATAGTAATATAATTATAATATTAATAGAATATTATCTTACTATATAGTATTAATATAATATTAATAGAATATTATCTTACTATATAGTATTAATACTCTATATAATACTATATAGAATATTAATATCTTACTATATAGTATTAATACTCTATATAATACTATATAGAATATTAATATCTTACTATATAGTATTAATACTCTATATAATACTATATAGAATATTAATACTATATATAATTAAGAGTATAATTATAATTATAGAAATATAATTATAGAAATGGAATTTTTATAGAAATAGAATTCTAGAAAGTTTAATCCATCATTTAGTTAAATATGCACTTCCCAAAATTTTTTCAATATTCTTTTTTATCATTTATCAGCAAGAAAAAAAAATAAGAAACAATTCGAATTGAAAAGCGTCCATTGTCTAATGGATAGGACAGAGGTCTTCTAAACCTTTGGTATAGGTTCAAATCCTATTGGACGCAATATTTTTTCATTCCATTTTATTCCCTATTTCTTATTCCATATCTTATTCCATATTATAATCATTATAATCCATATATTTATTATAATCCATATTCTAATTATTTACTATATAATTATTTACTATAATAAATAATTAGAATATATATATATAATAATAGATTATAGTATATATTATAGTAAAATATATATTATATATTTAGATTTAGTATATAGATTTAGTATATCTATTATTTATATATACATATTATTATTTTATATATTATTATATATATTATTAAATACATATATATATATTATTATAACATATATATATATATTATTAATTTATTTTTTTTATTAATTTATTTTTTGTTTTCTAGTTGTTTTTTATAGTTGTTTTATGTTTTATATTTAAAATTTTATTTTTATAATTTTATTCAAGTATTTTGATTTAAGTATTATACTTATTATAATCAAGATTAAAGATTAAGAGTGATCAATTTCTTTATACTTGTTCCTGAAGCCGAAAACGTTCTATCTGTTCTTGAATAGCTTCTTTCAAAAGGGCTTCTGCTTCGTCGGTGAATGTTTTGGTAGAAGATATTATTTTTTGAAACTGAGGTTTATTCGTTTTTAAGTAAGTACGTAACTCAACGAGAAATTTCCTTACTTGTGAAATTTCGAATGAATCAAGATAACCATTCGTTCCAGTATAAATAGTTATTATCTGTTCCTCGACTGTGAGAGGGGCTGATTGGGATTGTTTGAGCAACTCGCGTAATCGTTGACCTCTTGCCAACTGATTCTGAGTAGCTTTATCGAGATCCGAAGCGAATTGGGCAAAGGCTTCTAATTCTGCGAATTGCGCCAATTCCAATTTTAATTTACCAGCTACTTGTTTCATCGCTTTAATTTGAGCTGCGGATCCGACTCGGGAGACGGAAATACCTACATTAATAGCAGGCCGAATTCCAGCATTGAATAAATCGGCGGATAAGAATATTTGTCCATCTGTAATGGAAATTACATTAGTAGGAATATAAGCCGAAACGTCTCCCGATTGGGTTTCGACTATTGGTAAAGCAGTCATACTTCCTTCGCCTAAACGAGAACTTAATTTAGCGGCTCTTTCCAAAAGGCGTGAATGCAAATAAAAAACATCTCCAGGATAAGCCTCACGACCTGGCGGTCTTCGTAATAGAAGAGACATTTGGCGATAAGCCTGCGCTTGTTTAGAAAGATCATCATAAATAATTAAAGTGTGTCGTTCACGGTACATAAAATATTCAGCCAGAGCTGCTCCTGTATAAGGAGCGAGATATTGTAATGTAGCCGGAGAATCCGCCGGTTCAGCTACCACAATCGTGTACTCCATTGCCTTTCTTTCCTGTAAAGTAGTCACTACCTGAGCCACAGAAGATGCTTTTTGACCAATAGCTACATAAACACATATTACATTTTGCCCTTGTTGATTGAGAATTGTATCTGTGGCTACTGCCGTTTTCCCGGTCTGTCTGTCCCCAATAATTAATTCTCGCTGACCACGTCCTATCGGGATCATCGAATCAATAGCAATAAGTCCTGTTTGAAGAGGCTCATATACGGAACGTCTCGAAATAATACCTGGGGCGGGAGATTCAATTAACCGAGATTCAGAAGCTGAAATTTCGCCTCGACCGTCAATAGGTTGAGCCAGGGCATTTATAACACGACCCAAATAAGCTTCGCTCACAGGTATCTGAGCAATTCTTCCTGTTGCTTTTACATAACTTCCCTCTTGTATCATCAAACCGTCACCCATTAATACAACACCAACATTATTTGATTCCAAATTCAAAGCAATACCTATAGTGCCTTCTTCAAATTCGACTAATTCACCTGCCATTACTTCGTCAAGACCATGAATACGAGCAATGCCGTCGCCTACTTGAAGTACGATACCGGTATTTACAATCTTTACTTCCCTATTATATTGTTCAATACGTTCACGGATAATATTACTAATCTCATCGGCTCGAATGGTTACCATAAGTATTTCGGAACTCCCCTCCTCCTCCTCCCCCCCCAAAAAAAAAAATAATGCCTACAACGGACTAATCGGTTATTTCTTTCATTGCCCCAAACATGCCAATATTAGCACTAATGGTACGTAAATGTAACTCGTTGGTCAAACAACTATTCAGAGTTCCTATAGCTCCTTGTAAGGCTTGTTGGAAAACTCGTAGTCGAACTTGATTAATCGCTCTTTGTTGTTCAAAATAAATAGTTTCATTTTTGTAATTTTCTAATTGTTCTAAAATGTTAGAAGTTGACTTAATCAAATTCAATTTTTCTCGTTCTATCTCAGAATATCCGTTCACTCGAAACTGATCGGCTTCTATTTCCATTTTCCGTAAGCGAGCCCGGGCTTTTTCCAGCAATTCAACGGCCCCTCCGCGTAGTTCTTCTGAATTTCGAATAGTATTCAAAATTCTATTTTTTCGATTATCTAATAAATCACTTAATGAAAGTAGATTCTTTTTCCATTCATTGCAAAACTTCCATGATCTCTTCCCGAACCAAACACGAATCTTTCGATTCATTTGGCTCTCATGCTCAACTATTTATGGTAAATTACCATATCTTTTGTGACTGGAATGAGCCTATCCTCTTTTCTCCTCTCTTCGCTATTCATAATTCATATTCCAAAAAAAAATATTAAAACTAATCACTAATACAAGACCAGAATATTCGGAGGACTCTTCTGACCAAACAAGTAATTATCAGTAATGTTGTTTATTTTTTTCTCAAAATCCACAGAATTTACTTTATGCATAGGTTATCGATTCGGCATTGGATAAGAATGGTTGAAATCCCCATTTTCCGAAAAAGGGGTTCAAATCATGTTTTCGACATGAGTGTTCTATACCGAAAACAGTTTCCAACTATTCATTTTAAACCCATTTATTTATGTATTAACTTTATTTATGTATTAACATAGTAGTAGAAAGAGTACCTTGCTGCGCCTGGACTTCAAACAGTTTAGCTTGAGCTTTAACCATGTTAATGTTCCTACCTTATTGGTTGATAGAGAATCCAATTTACCAATAAATCACGAAATGCTATGATTCTTAAAGATGATTTTTGTATTTATTCAGAAGTAATTCGCGGGATCATGCACCTTTTTTTCTTTACTAGTTGCTAGTTAAAACGAAAAAAAGTACAACTGGTTCAATCCAGCCTATTCTTGAAATAAACAACTCGCACACACTCCCTTTCCAAAAAAAATCAATACACCAAGTACTACACTTAGATTTATTGGATTTGTTGCTAAAATATCGGTATTAAGTCCGAAACTCCCAGCAGACGGCCAATGACCCCAAGAAACGAAAGAATCGGTTACATTTTTCATAGGATTTCCTCTTCTCTTATAGACAGACTAATTATTATTTTTATTTGTTATTATTATTTTTTTTTTTATTATTATTAATTTTATATATTATTCTTTATTTTATTCTTCTGCTCTTGTTTCTTTTTTTCTTCTTTTTTTTTTTTTAGTCATTTACCTATTATTTCTAATACCTAGTATTTCTAATAGATCGAACGAAACAGAATAAAAAAAATGTATTCGATTTATAGGTAGTATAAATCGAATACATTTTTTTTATTGGAAATTTATAATAAAAGAAATACCTTTTTATTGGAATTCGGTACCAGGTCTTGTGTAAATTATGAAATATATTCTTTGTTTTTATTGCAACACTTCCTTCAAAAACTTAAAAAAATTTCGATTGAACTAAGAGGGGGGGAAGGAAGAAAGCGAGTCGGTATACTAATTCCTCATCCTCAAATCAATCCTTCCCGTGGGTTATTGTCCCAATATAATCCCAATATAATAAAAAATAATACAAAAAAAAATACAATAAAAAAAAAACTAAATAAAAAATTATAGTCGTGAAATCGTGATATAATTTGAAAAAGCAAGCAGCAAATCCAAGGTAATAAAAAAAATATGTATTTTTTTTTTGAGGCTTAAACAAAAGGATTCGCAAATAAAAGTGCTAATGCTACAACCAGGCCATAAATTGTTAAAGCTTCCATAAAAGCCAGACTAAGTAATAAAGTACCTCGTATTTTTCCCTCCGCCTCGGGTTGTCTCGCGATGCCTTCTACAGCTTGGCCCGCGGCAGTACCTTGACCAACCCCAGGTCCAATAGAAGCAAGCCCAACGGCTAACCCAGCAGCAATAACGGAAGCGGCAGAAATCAATGGATTCATGATAAGTTCCTCGCACCAAAATAAAGAAATGGTTAATGATACAATCAACCAAGAAATTATGATTTAATTATTCTATTCCATTGATAAGATTTTCAATCAGTCGAAGCAAAGTAATTAAGAACTCCGAATTAAAATTTAAAATTAAAGTAATAATATTAATGAATCATCAAAATTACTTTGATATCTATTTTTTACTTACTATCTACAAAGTTTTTGTCAATTCATACAATTTTTTGTTTTTACATTTCTTTGTTTCAAAGCATTCGTTGCATTCGAACTCTTCTTTTTTTTTTCTTGATTGAATTTTTTTATTCAATATTCAATTCACAGTTACAATCGAGAAAAAAAGGACTCTTTTTTTATTGGAATCCCTTTTTATTGGAATCCCTATGTAAATTCCCATTCCCATTAGTAGTAGGGCAGATTAAATTATATCTTTTAGCTCATATATAACTAGTTAATACCTAATAGTACATATACATGTCTTTCTGCCATAACGTAAACCAACTGTTCGTATCGTAGATCCAATCAGATTCAAAAATTCAAATTACTTTATTTTTATTTTTCGAAACATCCACAAAGGAAAGTAGGCTTATATCCATTATATATATATATTACATACAACCTAGTTTGATCCCACTCTCCTGAATAACCCCTTATTTTATGAATCTCATTTTTTGTAAACTCTTCGTTTCCTTTTATTTATCGTTTTCCCACACGGATACAATCAATCTAAATGGACAAATTCATTAGTCTGAATCATTGCATAGAAATAGAAGTCTTTGGTTGATCTAAGTTCATGTAATTTATTATTTATTACTATTTTCTTTTGTTTTGTTCGTTTGTTTTGGTCAATCGTTGAATTGAATAAAAAAAAAACGACTGAAATTAAATGGGCATTACTCTATAAAATCTTTTTTTAATCACACATTATAAAAAATGAAAAAATAAAGAATTCCTAAGTAAATTATGGTTGGTAAATTATGGTTCCTAAGATTGGAATTGAATGAACGAAACAATCAACAATGACAATATAAAGAAAATATTCATTGGAAGTAGGTCTAAAAGGACCAAACAAACGAATTTTAGGAAAAAGATTTTTTAGATCTCTTTCCCCTTTTTTTTACAATTCGCCAATATCGTAAGCTGTTTTACTATTCCTCTAGATTGTATAGACTTTTTTGTCTATTTGTGTATATTTATGTTTACTAAGTAGATTCTCTTGAGCAAGGCAGGGATTGCCTTGCACTAAGCTAAAAAAAAACTATTTTGAAAATTAGTCAATGATGCCCTTCCATGGATTCGCCGATATAAGCCGCAGCTAAAGTTGCAAAAATAAGAGCTTGAATCCCGCTTGTAAATAATCCAAGGAACATGACAGGTATAGGAACCAATGAAGGTACTAAAGAAACAAGAACAACAACTACTAATTCGTCTGCTAATATATTTCCAAAAAGTCGAAAGCTAAGTGATAAAGGTTTTGTGAAATCTTCTAAAATGTTAATGGGTAAAAGGATTGGAGTTGGTTGAATGTATTTACCAAAATAACCTAATCCTTTTTTGCTAAGGCCCGCATAAAAATATGCTACTGACGTAAGTAAAGCTAAAGCAACAGTAGTATTTATATCATTCGTAGGTGCGGCTAACTCCCCCTGAGGCAATTGTATAATTTTCCAAGGTAAAAGTGCACCGGACCAATTAGAAACAAAAATAAAAAGAAACATAGTTCCAATAAAGGGAACCCATGGACCATATTCTTCTCCAATCTGAGTTTTGCTTACGTCTCGAATGAATTCAAGGACATATTCGAAGAAATTCTGACCGGCAGGCGGAATGGTTTGTGGATTCCGAACAGCTACAATAGATGAACCTAATAAGATAGCGATTACAACCCAAGAAGTAATAAGGACTTGGGCGTGGACTTGGAAACTCCCGATTTTCCAATATAAATGTTGACCTACTTCCACACCAGATATATCATATAAACCTTTTAGCGTGTTGATGGAACATGATAGAACATTCATATTACCCCCTAAAAGAAAGAAAACTTGAAAAGGAATTATCTTGATTCAACCATCTTTTTTTCGAATTCACTGTTTGAATTGTATATTTTGGATACCAATTAATGACATACTATCTCCGGTTATTTTTATCTCTTTTCTCTTTTGTACGATTCAGGAATAGTAACCGATTCCATAAATCGATGGAGTTCAAAAAAGAATTTATTTATCTTAATATTAATCAGAGATTTCATATAGAGCTAGAACGACCCTCACAAATTGCAACTACTAATTTGTTAAGAATGAATCGGATTGAAGCTATAGCGTCATCATTCGCTGGAATCGAAATATCTGCGAGATCGGGGTCACAGTTTGTATCAATTAAACAAATCGTTGGAATTCCCAAAGTGATACATTCTCTAAGAGCCGTATATTCGTCTTGTTGATTAACGATTATTACAATATCGGGTAACCCTGTCATATATTTAATCCCACTCAGATATGTTTGCAAGTGAGATAACTGTCTCTTCAATCGAGCCGCATCCCCCTTCGTAAGGCAGTTGAGTCTCCCTGTCTTTTGTTCTATTCGTAAGTCCCTGAACTTTTGAAGTCTCGTTTCTGTAGTGGACCAATTCGTTAAAATACCGCCGAGCCATTTTTTATTAACGTAATGACACCGAGATCTGATTGCAGCCCGCATTACTAAATCAGCTGCTTTTTTTTTGGTACCAACAATTAAGAATTGCTTTGTCCTACTTGCTGCATCAAAAACTAAATCACAAGCTTCTGATAAAAAACGAGCAGTTCTAGTAAGATTTGTAATATGAATACCTTTACGCTTTGCAGAAATATAAGGTCCCATTCTCGGATTCCATTTCCTAGTACCATGACCAAAATGAACTCCTGCTTCGAGCATCTCTTCCAAATTAATGTTCCAATATCTTCTTATCATTTCTCCACATACTTCCTCTCTCTTTTTCTCTTTTTTCATTGAAAAAAGAGAAAAAGAGAGAAAGAGAGACAAGGTACCCTGAAATAAATAATTGTTCCGATGGAACCTTCTCTTTTCCCGTAAATTGGACGTTGATACAGAATCCAAACGATTAATTTCTTTCTATTCCTTATTAATTATCTTTATTTCTTTATTATTTTGATTATTCTTTATTACTATTAACTATTAACAAATCACATGTAAAAAAAAAAAATCGCAGGACCACCGATAGTTAGATAGTTAAAAGAATAAATCAGCTTTTAGGAATCATTAAATCCTATAAATGATTGTTTTGATGTATCATAGAAATTTTTTGAACTGCAAGAATCAAATAATTCTTTGTGGTGGAACAAAATATCTCTCATTTCCTCCTTGAATAAACTCTTATTTTTGGTTTTCAAAGGAATGTTCTTATGTTGCCTTGAGCAGTACATGAATCCTTTGAATCCGGTCCCAACGGGTATCATACCACCTAGAACAACGTTTTCTTTCAGGCCTTTCAACCAATCAATACGACCGCGTAGAGCCGCTTTTGCTAAAACGCGAGCAGTTTCTTGAAAACTCGCCTCCGATATGAAACTTTGAGTATTCAGAGAAGCTCTCGTTATTCCTAATAATATGACTCGGTAACAGATCGCTTCTTCCAAAGCGCGCCCCGTTCGTTCCGCTCGAAACAATCCAATGAGTTCTCTAGGCGAAAAAACATTAGACATTCCATCTTCTGAAACCAACACTTTTGATGTTATTTGACGTACAATAATTTCTATATGTCTATTATGGATCTGCACCCCCTGGGATCGATAAACCTTTTGGATCTTATTAACCAAAGAGATACGACTTTGTACTATAGTTAGCTCAGCACCAATCAAGAATCCCCAAGGAATTCCAAGACTTCTTGTTATACACTCGTTCCAACCCTCAACTCGCTTTTCTAAGTTTATCGATATTGAATCAATTGAACGCACTTCTAACACTTGTTCCACTTTTGGAAGACCCTGCGTTATATCACCAGATCTTGATTTTTCATATATAAATGTAACGAATGTATCTCCTTCGTAAAGGATTTCTCCATAATGTCCATGAACAGTCGCTCCCGGAGTGGCCAGATAAGGCTTAGCTGATCTTATTACTAGAGAATCAACGTGAACAATTATAACTTGACCCGATTTTAGGTAGGGTCCATTTTTGGCCATACATACATTTTCACAAATAAACTGTCCCAGGCTAATTATTGTGAATATTTCTTCACAATAATTATGATGGAGAAAATACCAATTCAAATTGAATGGATTCAAAACGTTGTTATTACATAGATTGGGATTAACAATTTTCCCGTTTTCGTCCATTAAAATTAAATAATATTTAATTACTTGAAAAATCTGTTTTAAATTGTCAAGTGTCAAATATTTAATTACCGAGATCGGATTATGAGTTATTAAATAGTAAAATGAAAAAAAATTATCAATTGGAAGGGCTGTTCCTAAGGGTCCCAACGAATTCCTGATTGGAATTATAGGATCTCTTTTAATCGATTCTTTTATTATATTGTGATATTTTACATCGTTGAATGGATCCATTCGAAAACAACTAGATGATGACAAAATTATCAAAGATCGACATTCCTTATTTCTATTCAACAACGTACTAATAGTTCCTTGATTTTGTTTAAGTGATTGTTGAATTCTTGCCTTGGAATAAATGGAATAAAATGGATTAATATTAATATTGGTGCGATCGGACCCATTATCAGAGATTAATCCCGAACCTAATGTATCATTCCTTTTTCTGATGATATATGAAATATGGGATTTTGCTAAGTGGATTCTTAAGAAATCACGTATCATACCATTTGTACTTACTTCAACAAAAGAAGCGTGAGCCTCTTTAACCGACGAACTTTTTTTGTCTTGGTCCCAATTCAACACTAAACAAGTACGAACTAATTGAATACTTGTGTCAGAAATTCCCCGAATTTGTTTACCAGTTCCACACAGAATATAATTGACAACTCGAAGTTTCAGAGTCTCCTTTTCCTGCAATAGATCCTGTGGGAAAAGTGTTTCTAAATTTCTACCGTCCGCTATCTCATATATGATTACTGGTCGAACCAAAACAAAAAACTTTTTCTTATTAAATGTGATCTGTTGGGCATAGATCCAATTTTTCAATTTTTTTGATTTCTTAGAATTGGTTTGTACCGTTCCTGGTGATATCAAGATACCACTATGTCGGGACATCTTATCTGTCTCTCTCGGAAAATAGATATCTCCAGAAAAGATTTTAAGTTCCATTTTTTTTTTTGTTCTCTCCACTCGGACCAATCCACCTACTAGACTTCTTGTATTTAAAGTTATTTGTGTATCTACTCCAATTATACTATTGTTCCGTACCATTAAGGATAAGGAAGAAGATTTGGAGAAAATATACATTTCCTCGGGAATTAAAAAAAAGCGATCCACTTTCATTTGGTATTTTGGCTTAAATTCTTTGACTCCTCGATACTCAATCAAATCTTCTTTTTTGACGATTGAATGCACTCCCATGGCCCCATATTTAGTAATTCCTAAACTCTTTCTGCGGTATTGCGGATCGTCGAAATAAGCAAAAATACTATTTCTACGTAAAATACCGATAGGTATTTCAATCGAAATATCGGAGCAGGACATTAGTTCTTTCTCTCGTTCTTGAATCCATTTGACTGGGATGATGAATCTATTTCTTCGTCTCTTTGCCAATAAATCAGAATTCTTGTGGGGAATGGTAGGATATATGAGATTACAAGGACTAGTACATATGATTCGATTAAGTTCTGAATAATCAGGAATCCCATTTTCTTTTTTAGCCGAAGGATCTAACCTAAAAAATTTGTGTTTAACTTGATCATTATTTAATGAAGGGCTAGAAATATATTTCGAAATATATTTTCTTTTTCTTTCAACAGAAAGAGAATGAACATTCATTTGATCTTGATCCTTGTGTAGCGAAAAAGGGACTCTACTGGATCCGCGCGAACCCCCTGATAATATCCATAAATGGCTTGTTTTTGGTAATAGATGCACATTACTATATGTAAATTCAGGTGCATGGTATACATCGGTACTCCAGTGCATTTCTCCTTCTAAGTGGGAATAAATATGTTTTCGAACCCTTTCTTTCAAATTCAACGTGTATGTTCCCGCACGCATTTCAGCAATCACCTGTTCTGATTCTACATATTGAGCATTTTGAACTAAAAGAAGACTTTTTGGTGGAATAGTCACATTATGTATAATCTCTTGACTATCAATAGTTACATATAAGTCTATATAACATAGAAAAGCCGGATGCCCATGACGTGTACGTATAGGATGAACCAAATCCTCATTAAATTTTATTTTTCCATTAGAGGGAGCTCGTACATGTTCTGCAGTACCCCCTGTGAATACTCCACCCGTATGAAACGTTCTTAATGTTAGTTGAGTACCCGGCTCGCCAATGGATTGACCTGCAATAATACCTACGGCTTCCCCCAATTCCACCAGGTCCCCATGAGTGGGACTCCGCCCATAACATAATCGACAGATCCAAGACGTACTCCTACAAGTAAAAGGAGTTCGAATAGATATTGGTTGTCTTCGAAAGGTTATGAATCGATTGACAAGTCCAATCCCAATATCTTGGTTTCGAATGGCAATGCATCGTAGACCCATATATATATTGTCTGTTAATACACGACCAATTAATGTTTGGAGAAAAAATCTTTCCGGTATCATCCCATTTTGGGGACTCACAGAGATCCCTCGGGTGGTGCCACAATCTGTTCTACGTACAACAATATGTTGAACTACTTCAACAAGTCGGCGCGTAAGATATCCAGCATCTGATGTTCGGACAGCAGTATCCACAACTCCTTTTCGAGCTCCATAGCAAGAAATGATATATTCTGTTAAAGACAGTCCTTCACGTAAATTGCTTTGAATGGGTAAATCAATCATTTGTCCTTGTGGATCCGACATTAATCCTCTCATACCTACTAATTGGTGTACTTGAGATGCATTTCCCCTAGCGCCCGAAAAAGACATTAGATGAACTGGATTGAAGGGTTCTGTCATTCTAAAATTAGGATTCATCTCTTGTCGTAAATATTCACTTGTAGCATACCATATCTCAATGGATTGGCGTAATTTTTCTACCGCGTGTACATTTCCATAATGATGGTGTTTTTCCAAAATCAAACTTTGTTGTTCAGCATATTGGACTAGCCATCCCTTAGAAGGGATTGTTAAAAGATCATCAATTCCCAATGAAATGGATGTAGCAGTGGCTTTCTGGAAACCCAGAGTCTTTACTTGATCTAGGATGTGTGATGTATATGCCATCCCGAAGTGATCTATTAATCTGCTAATAAATCGTTTAATGGCAGTTCTATCTATCACTTTATTGTGAAACACTAGATTGGCCCGTTCGGCCATAACCTAAGTACCTCCATATTCCGTTGAGTAGGGTTCGACAATGGATTTGAGTCAATGATTGGAAAACCTCCTTTTCTCGATCTTGATTCGTATAGAAATTTAGGAACTATGGTCCTAGTTGAAACGAGAAGATCTGGATTCACGTCAATGTCATAGAATTACTTCGTTTAGATTCCTATGATTAGATTAGGTACCATCTGATCTGAGCAAGCTTGACAAAACCCTTGTATAGCTTCTTCGATTTCTCGATAAAGAGAGATATGACCAACAGTGGTTCGAATGTATATACAAAAACTGTCTTTTTTTATACTCCTTACTATTAGATAGTGTCCATAAATCTCATGATAGGTACCCAAGGATTCATAGTGAACTTCGATGGGAACTTCTCTTAAAGTAATAACACTAACGCGTTGGTCTAGTTGCCAGCGGATCCACAAAAGACTATCTAAATTCATTCTTTTCTGTCGATATGCTCCAATTGCATCATAGGAATTACAAAAAAAGAGTTCTTTTGTATACTTATCATTATTATCGTCAAGTCGTTCATTTTGGTAATTTCTGCAATTACCTGGATTATACCTGTTTGCACAAATACCGCGACGATTCCCGCTTGTTAATACATAGAGCCCAATAAGTATATCTTGAGTTGGTACCGAAATGGGATCTCCAATAGCTGGAGACAGGAGATTCATATGAGAAAACATAAGTAAACGAGCCTCTGCTTGAGCCTCCAATGATAAAGGTACATGAACAGCCATTTGATCCCCATCAAAGTCTGCATTGAATCCCTTACGAACTAATGGATGTAAACAAATAGCACGCCCTTCCACTAAAATGGGTTGGAATGCCTGTATCCCTAATCTATGTAGAGTGGGGGCTCTATTTAACAATACAGGATGTCCCTGCATAACTTCCTGAAGTATTTCCCATACAACTGGCTCTTTTTCTCGAATTTTACTCTTAGCAACTCCTATGTTCGAAACAAGATGTTGTCTAATTAGACCACGAATTACAAATGTCTGGAAAAGCTCTATTGCTATTTCGCGAGGTAATCCACATCGATGTAATGAAAGTGAGGGACCTACGACAATGACAGAACGTCCCGAATAATCAACCCGTTTGCCAAGCAGAGTCTCTCGAAATCTTCCCTCTTTGCCTTCAATTATATCTGAAAACGACTTGTAAACCTTATTATGACCATCCCTCATAGGTTGTCCGCGGATTCCATTATCAAGAAGTGTATCCACGGCTTCTTGTACCAATTTCTCCTGACACATTACTAATTCCCCTGGCGTAGATCGACTTGTTGTTAATAGATCAGTAAGAGTATTGTTCCGATAGATAACTCTTCTATAGAGTTCATTAATATCTGAACTCATTAGTTTACCCCCATCTATCTGAATGATCGGTCTCAACTCGGGAGGAAGAACGGGTAATAGACATAAAACCATCCATTCTGGTTCTATATTTGTTCGAATAAAATGCTTAGCTAATTCCACGCGTCTAACCAAAAAATCCTTTCTTCTTCTAACTTTTTGATCTTCCCATTCATTCCCCGCAGGCCTTTCTTCCCCTAATTCTTTCCATTCTACCGCCGAATAATCTATAATAATTCGTAAATCCAGATCGGCTAATTGTTCTCGGATAGCCCCGGCTCCAGTAGAAATTTCTCGATTTCGAAATGTATCGAAGCCTTGGGTAGTAAAAAAAACTGGAATACTGTATTTCCAGGATTGGATTTCATATTCAAATGAACCTCGTAATCGTAAAAAAGTAGGTTTTTTAGCTATGGGCCTAGCAAAAGAAAAATTGGGATAGAATCCTATAGTATAGGATCTCCCCCCCTTCAAAATCGGACGTGAGGGTTTCCCTTCATCCGGCTCAAGTAGTTACACCAAATAAAATAAAGATAAAGAAAAGGGTTCCCACTTTCAAAATCGATAGCCCCCCAAAAAAACTACTCCGTACTCAAGTTCCCAATAAAGACCAAACACCATTTCATTGATTCAGTCTTTTTTACGTTTTTTTTAGAATTTCTTAATTCTTTATTCAATTCTCACAATTACAACTTAAATGAAATGTGAAATTCTTGAGTAGTCTACTTCCCTTCAAATGATGAATTCCCAGTACTTTGAAATTCATAAGGGATTTACTTGTCTATGTCTCCTTCCATTCGATCTTTTAGGTCCCGAATTTACCTCGATGGTTATGCCACGATGCTATTAAAACCTATATGCGATGTATAGATTCCTGCAACCATGACATTTTTGCTTACTTGACATAATTTCTTTTTAAAAGAAAAAGAAAGGGAATGATTTATTCCACAAAAGAATGAAGTCTGTTTTCACGAGGTACAACTAGAAATGCCTATTTATTTGTTACTGAATTGAATCGACCATAGACCAATTCCACTTTTATTGGGGAGCATTGAAGACACCCACAATTCTGAGCTTCATGTTCCTCCTACCAAGCAACATGTCAGATCCGGGGCATCCCAATTTGATTAAATGGGATGACAGTTTCTCATTCCGAAACTGTAAAATCAGAATTTCGATCAAATCACACATCGCAGTACACTAAGCCTTCTAATTTTTTAAGGGGTTTATCTAAAAGATTCGCGATATAACTAGGAAGACGTTTCAAATACCACACATGAGTTACTGGGCATGCCAATTTGATGTAGCCCATTTGATATCTTCGTATCCGAGAATCAATAAATTCGACTCCGCATTGTTCACAAAATTTTGGGTCTTCTTTTTTATCTCCAATTACTCGATAATTTCCACAAGCACAAATTCCACTTTTTATAGGACCAAAAATTCTTTCACAAAATAATCCATCTTTTTCAGGTTTATTGGTTTTGTAATGAAAAGTATAGGATTTTGTCACCTCTCCAACAATATCCCCATTAGGTAGGATTTTATTGGACCAAGCACTTATTTGTTGAGGCGAAACTGATCCAATTCGAAGTTGTTGATGTTTATACCGATCAATCATAGAAGAAAAATTCTGATTCATTCCGATTAAGCTTCCTTCCTATTAATTTCGAAGTTCTTTTCAGATACAAGGAAATGGTTCAGTTCCAAAGCCAAAGATCGTAGTTCTCGAATGAGCAATCGAAAAGATTCTGGAGCATCTTCAGGGTTAGGTATTGTTCCTCCAATGATCGTAGTCCCCAGCACTTCTTGGCGAGCTCTAATATGATCAGATTTATAAGTAAGCATTTCTTGTAAAATATGAGAAACACCAAATCCCTCTAGAGCCCAAACTTCCATTTCTCCTACCCGTTGGCCCCCTTGTTTGGCTCTTCCTCTAAGGGGTTGTTGTGTAACAAGTGCATAATGCCCGCCGGAACGCCCATGTATTTTATCATCAACTTGATGAATTAATTTCAAGATATAAGGTTTTCCTACGATAACAGGCTGTTCAAAAGGATCTCCTGTTCTTCCATCAAATATTCTACTTTTTCCCGGATACTCGGGTTCAAATACCCATGGATTTGATGTTTGCTTACCGGCTTCATATAATTCAGAAAACACCAGTTTTCTCGAAGCTTCTTGTTCATATCTCTCATCAAAGGGTGCTATTCGATAATGTCTATCTAACAGGTTTCCCGCTAACCCGAGTGAGCATTCAAATAGCTGTCCTACATTCATTCGTGAAGGTACTCCTAATGGGTTGAAAACAATATCAACAGGTCTTCCATCTTGCAAATAAGGCATATCTTGTCTAGGCAAAATTTTGGAAATGATGCCTTTATTTCCATGTCTTCCAGCTACTTTATCACCTACTTTGATTTCACGTTTCTGTAAAATATATACACGAATCATTTCTGGATTATAACTGGAACCGCCTTTTTTATGGATCCATCTCACATCAATAACTCGACCCCTACCACCTATAGGTAATTTTAGACAAGTTTCCTTTGAAGTAGATACCTGAATGCCGAGTATGGCTCGTAATAATCTATCCTCCGGGGCATACGATGATTCTTTCGCCATTTGAGGCGTTAATTTACCTACTAAAATATCGCCCGTCTCTACCCAAGATCCTAGCATCACAACTCCATTTTTATCTAAATTCCGGAGTAAATGGGCTTCTAGGTGCGGTATTTCCTTAGTGATCCTTTCCGGGCCTTGCCTTGTCACATGAGTCTGAATTTCATATTTGCGTATGTGAAAAGAAGTATAAATATCTTCATATACCAGACGTTCGCTAATGAGTACCGCATCCTCAAAATTGTAACCTTCCCATGGCATATAAGCTACTAATACGTTTTTCCCCAAGGAGAGTTCGCCACCAACTGTAGCGGCACCGTCCGCTAAAACTTGTCCCTTTTTTATGCATTTACCCCGCGAAACCTGGGTTTTTTGATGCATACAAGTATTTTTGTTGGAACGTTGATACATAACTAATGGAATGCTTAGAGTATCCCCATTGCCCGATAAAATGATCTTGTCGATATCAGTATAAATTATCTTTCCCTCGTGTTCGGCTATAGCGAGAACTCCTGAATCTAGAGCCACTTGGCTTTCCAACCCAGTTCCAACAATACACTTCTCGGATCTAGAAAGCGGGACCGCTTGGCGTTGCATATTAGAACTCATTAAAGCCCGATTCGCATCATTATGCTCGATAAAAGGAATGAGGGAAGCTCCAATAGAAAAATATTGGAAAGGAAAAATACTTCGAAGATGAACCTGTTCCCATGCAATAGTCAAGAATTCCTGACGGTATCGGGTTGGAACAACCTGTTCCTCCTGAACACCTCGATTAAGCGCCAAAGAATTTCCTGCTGCTACCATATAGTATTCATCTCTATTTGGTGATAAATGGAGTATACGTACTTTTTTTAATCCCTCATAGATTTCAAAAAATGGGCTTTCTAAAGACCCCCAATAACCAATCTTGGCATGAATTGCTAAGGATCCAATAAGTCCAACATTGATTCCTTCAGACGTGTCAATTGGACAAATGCGTCCATAGTGACTAGGATGGATATCTCGTATACGAAAATTAGCAGTTCGCCCCGTCAATCCTCCAGGTCCCAAATAACTCGATTTTCGCCCATGAACTATTTGTGTCAATGGATTAGTTCGATCCAAAACTTGCGATAATGGGTGTAAGCCAAAAAAAGATTCATAAGTGGTTGTTAATGGAGTTGAAGTTACCAAATTTTGAGGGGTCGGTATCAATTTATGCCTAATTGCTCCACATATCGTCCCTCTAACCACATTTTCTAAACGAATCAGAGCCAGGCCGAATTGATCTTGTAAGAGATCCGCCACAGAACGAATACGTTTATTTTTTAAATGATTCATATCGTCAAGTGTACCCATTCCAAATTTCATTCCAATCAAATGATCCGCAGCTGCCAATATATCTCGTGGTAACAAAAATGTATTGTTATGAGGTATATCAAGATTGAGTCTTCGGTTCATATTTAGTCGACCAATTATTCCTAATTCACATTTTTGTTGAAAGAATTTCTTTTGTAATTCCTTACATAAGGATTCAGAAAATATGGGATCCCCCCCTACACAAGTAAATTGTTGATAAAACTCCAAAATGGAATTTTCTTTTGACTCAATTTTCTTTTTCTCCTTATCATTCAGGAAAGACAAGAAAATTTCAGGGTAGCACACATTCTCTAGAATTTCTCTTAAATTTGAACCCATAGCTGATGATAGAACTAAAATAGATATTTTCTGTTTCCTACTCACACGAGCCCATATCCTTGCTTTTCTATCAATCTCTAATTCGACTCTTCCTCCCCAATCTGATATTATGGTGCCGGTATAGACTGAAATTCCGTTATGGTCCAATTCTGACCGGTAATAGATACCGGGGCTTTGCAATATTTGATTGATCACGATCCTGTATATTCCATTTACTATAGAAGTTCCCAGGGAATTCATTAGAGGAATATTTCCAATAAAAATGGTTTGTTCGTGCATATCCCTACTAGTTTTCCAAATTAATCCCGCGGATACATATAATTCAGAAGAATATGTGCGCGATTTATATACAGCATCTCTTTCTTTTATCAACGGTTCTACTAATTGATAGGTTTCCACAAATAATTGAAATTCAATTTCTTGATCTGTATCCTCAATTTTTGGAAACTTATAAAGCTCCTCTGTTAAGCTCTGATTAATGAATCTACAAAATCCTTCAAATTGTATCTGATTAAATCCAGGTATTGTAAACATTCCTGCATTTTCATCCCCGAGCATTTTGAATTTCCCATTTATTGAAAAAAAATCCCATTATTGGATCATTTTTCATTTCATCCAATTATAATTATATGGATCAATCTAGCAATGATGGAATTTTTTTATATTCTGTTTACAGAATCACATAAAATTTTATCTAACTCTATATATGGAATGTATAAAATACGTATGAACGGAGAAATAAAGAAAATTTTATACTCAAATTGGAATTTGCAGCAGATATAACTGTAACTGGAAAGGAATTGAGAAATTTCACTTAACTTCGATTTATGGAGTTTTATATAGAATAGCAAAACAAAAAGTGATTCAATTTATAATACCATTATTATGATATTCAATATTTCAATATGATTGAATATCAGTAAACTAAAAGGATTCGGGATTTTATCTGTTTGATGAGATAAAGACCCAATAATCAGAAACAATCACAATATTAAAGTGGATTTTTTTAGCACTTAGTCTTTTTCGTGGATTTCATTTCATTGTTCAGTTCAAAAAAAAAGGTTCGTGAGGTATATTTTTATTTATTTTTTTAATAGACTTCGTATCATATAATCATATAATAAAATATAATAATATGTTTGAAGTGCATAAAAAGGTCTCTGAACTCTATGCAAATATAACTATAACTATTTATATATACATCTCTCATTTTATTTCAGTTCAATTCTGGACAGTACATGCTGTGCTCTATCAAAATTTCTATATTTTTTATTCAATTAAAAATTGAATAAAAAATTTTCTATAGTAATTATAGACAGATAAGATATCCGATTAGATATCTGTATAAGAAAAGAATTTATGTTCTGGGATTTACATAGACTCATAATTATTGTTATAATTAGAGACTCATAATTATTGTTATAATTAGAATTAAGAAAGATTCTTTTTTATTGAAAAGAATCAATACTGATTAATTATGTCTCAATTTTTATTTTCTTATATCATTAGGGAAAGACAATTTTGGATTCAAATCCAAGAATTTTTCACGCATTCCCAGTCAATGGTTCAAGGTTCCAATTTGTCCAGAATTTTGGCTTTTGTGACTGAAAATTGACATTTGTTTTTTCATTTTAATAGAAAGTGGAAAAATTTGGATAATGTATGTTTTGAGATACTATATAAAATGAATCGAAGAGATAGATCCACAAAAGGAAAGATTTCTTTTATTTTAGGAAAGGGATTAAGATTAAGAAAAATAGGATTCAAGACACAAGTACAAAAAAAGTTTGGTGCTCCTAGAAGGGGAGGATATTTTCGTCTATTTTGTAGCGCCTGGGCGGCATGGCCGAGTGGTAAGGCGGGGGACTGCAAATCCTTTTTCCCCAGTTCAAATCCGGGTGTCGCCTGATCAACAAAACAAAAGACGCGAAATACTTTATTGCCGTTTTGCTGATATAACTTATTGAATTGGCTCCCAACAGAAACACGTGGGGTAAAAGTACTCTTGATATTTCCTTGATTCTAAACATCTAAAATAAAGTGCTCTAAATTCTTGGCTCTAGGATTCAAGGAAAATTTATAGTAGTGAAAGGGAATCGGTAAATCTTGATAGAATAGACCTTCTACTATTAATGTAATGCCTACTGACTGGGTCTTGAATTAAATTGGCTAGCGGAGCAAAGAATCTAATTAGTACTCGTAGAAAAGGCAGAAGTTACTTTGTATACAAACTTATAAAAGTTCCTGAGTACTCAGGAATTCAATCAATCGAATAGCGATTGAATGGATAATTGGCTTTTACTTATACATATCCACATATCCTTTTTTTACACATATCCTTTTTTTACATTTTTTTTACATATATATATTACATATATAATATGTCCTTTTCTATTTTTATATAAATATCTTTATATAAACTTTTTATATAAACTAAAGTAATTTGGATATTTTCTATTTTTCTTATTTTTATATTTTTATATAATTTATATTTTTATATAAAGTAAAAATAACATATATAGCAAATAACTAAAATAGATCAAATGGAAAAGGGCTATTAAAAAAAATAGGAATATGTAATAGATAGTGATCTATTTTGATTCTATATTTTTGTATTTTTTGACTTAATGAAGTGCAACAAAAGAAAGAATACGTCTTATTATTCTTACATCTTAGTAACATTTTCTTGACACTTCCAGTCGTGCCGTTGCGTATTTTGTTTGTACTTAATGTTTTTCGATTCTACTAGCAATCATATAATAACTTCTTCTAATTAATAATTAATTGTATTAATTATTAATTAATTGTATTTTTTGGATTGTTTCATCAATGGTATTGGACAGAATCCCTTTTTTTTTTACTGTTTTTTGACTCCGCGCTAGCGATTCCACTATTATTAGTAAACAATAGTTATTAATTAATGAACAATGCTGGAAAAATTCTTTCATAGTCATAGAAATAGGGGACATAATTCACATGGATATAGTAAGTCTCGCTTGGGCTGCTTTAATGGTAGTCTTTACATTTTCCCTTTCACTCGTAGTATGGGGCAGAAGTGGTCTCTAAGAGTACTAGTAATTGCGTTAAAAAATGAAACCAATTCCTTTCTAGATCGTTTTGTTTTGCAAAGACTTTTTTTTTTTCATTTAACTATTTAAATTGAATTCAAAATATCCAATTATATTGGATTCGAATGGAGTAATATATTCTATGAATAATACGCTTTTAATCATAATCAACTAAAACAAATATTTCAATGATTCCCGTGCTCATATTTCTAAAGTAATCCTATTTCGAAAGTAAAAGGAATATAAATGATAGGAAATTGATTTTAACCGAATTCTTCCTAAATTTTTTATTTAGTTCGATAAACCGGCTCTTACCAGAATTTTATATAGACAATGAGGAAAAGTGTAATCCTTTTTTTTTTACTTTTTTGATTTGTTTTTGTTTGACTTTTTCCTGTTCAAAAAGAAAAGAGAAGAAAGGAGTTCTTTTATTAGTTATTAACTAATTATTATTAACTAATTATTTAATAAATAATTAGTTAATAATAATTAAGTGGATTTTCTTTTTCTTTTTTTTTCTATGAGAAATAAGATAGACATATTGATTCTCCAACGAGATACTAGGTATAATAAGATATTTTCGTTTTCGTGGACAAATCACAAACAAGCACGTAGTGCTTAGTTTAGTGTTTTATTATTTTAAAAATTTGATTTACACTATACTTCATTCTTCATTGATTTATTTCATATCATGATTCAAAGGTTAAAAATCAGCGAGGTTTACTAATCCTTTTCGCTGAACTTTGAAAAAGTTTTTATAGAACTCAGTTTTTTGGATGACCTATTAATTGCTCAATCGATTACTTTTTTTAGAATGTTAAAAAAATATTTCTCGATTTTATTTTATTTTTTATTTTATTAATATATTAATTTTTATTAATATATTAATAATTAATATATTAATATATGTCCAGACTATTATTATTTTTTCCTTTCATTGATTTTATTATTTCGGTAGATGTCGGGATTCATATTAAAAATAATCAGAAATCGAACAATTAGAATCGTAAGAGTAAGGATGGGTTTTCGATTATTTCAGATTAATTGGAATCAACACAAAACAAATCAAATCAAATAGATTAGATGCAAAAAGAAATAGAATTGGGATTACATATAGATAATTGATATCTTGATAGATGAATATGAAGATGACATTCTAGATTGATCGATATTAAGCCTATAATTATCTTTATTATAACTTTAATATACTGGAATAACAAAAAAATCTACTAGAATAACAAAATGAGATCCGATAGTATAGTAGATCTTTCTTTCTACCATACTATCGGATCTCATAGAATACTACTGATTCGAGTTCGCTCTTTTTATCTAAGATGCGAAATTGGAATCCTTTTCATTTTTTTTCTGCAATCATTGATAAGAAGTAAGAAGTCAAGTTTCATTCAAATCAATCACTTTGACTAACAGTTTTTACGTAAATTATAAGTAAAAAGGCAGTAGGAACTAGAATGAACAATGCAGTAGCAATAAATGCGAGAATATTTACTTCCATAATCTCATCCTTTCATTTTTCTTTACGTCGCAATAACTCGGGATTTAATCCCATAGAGATGATAAATCTTTCGCCTATAAATTGGATGAATTCCATGTTGATCATGTCGAATCGGATCAATATCATGAATAACAATATCGGAGCTATCAAATCGATTCATCGTCGAAAATTGAATAGTATAACATAGAAAGATTGTTTATCCATATCAAATCAAAAAATGGAGTTCGGCTCTAATCGATAATCTCTTTTCTTTACTCTTTACTTTATTTTAATTTATATTTTGATTTATACTTTATTTTTCTTTATTCTTCTTTTCCATTCTTTTCTATTCTATCAAACTATCGCCTTTCTTGTACAATCATCTGCCGAAGTATCATCTAACCGCCTTTACCTTTACACTTACATTGGTTCCAAACAAACCTAACAAACCCAAACAACTAATGGAAGCCGAAATAAAAAAAAAAGGGGGGTAAGTTCTAAACTCTTTTGTTTTTTAATGATCTAATCTTATTGGCTTATTGGAAGACAAAAAAGTGTGATAAAGACAAACTCAGTATCAGTACGATATTTCTTGGAATCAGGAATATGGCGGGAATAAAATTCTCCTATTTGTCACCCTTTATACATAAAACTACAGAAAACATACATAAAACTACAGAAAACGGAAATTTTACCGAAACCGGAAAGATGGGTTGATGTATTTTTTATTGGATAAAGATGGGTTGATGTATTTTTTATTGGATTTGGATCCGTCGGGACTGACGGGGCTCGAACCCGCAGCTTCCGCCTTGACAGGGCGGTGCTCTGACCAATTGAACTACAATCCCAGGGAAATGAAATAAAGTGTACAGGATACATATTCTTATGATTTCACTCAAACCCTTTCTATTTTACTATTTTAATTTCAGATTCGAAGCGCCTCCTTGAACTAGAGACGCAAGTGATATATTGCTATCCACATGGATATATACTTTATTGATAACGGATAACGGCACGGATTACTAGTTCTCTTTTCAGTATTTCACATCAAAATCGCTCGATCATTAGCAAGATCAGAATTTGTGTGAAAACAATAGAACAAATAAAATAAATAACAGGGAGAGATATATCAGAAATTTTGAATTTTCTCCATATCAGGCATTTCGAGAGAACAAAGGGGTTATATCATTTCATGGCGGATCAGTGAATTATTGGGCCGAGCTGGATTTGAACCAGCGAAGACATATTGCCAACGAATTTACAGTCCGTCCCCATTGACCGCTCGGGCATCGACCCAGGAAGAATCAATTCCAGACTTCTTTTATTATATTTATATTTAAAATCCATCATCAATTTCCTTTCGTAATATCCCTACCCCCAGGGGAAGTCGAATCCCCGCTTCCTCCTTGAAAGAGAGATGTCCTGAACCACTAGACGATGGGGGCACATTTGCCCGACCGTCAACACGCTATGCTCATAGTATGAACAGTTTTTTGAAATTGTCAATATAACGAAATCATATGACCAGATTCAAAAGATCTTTCCGAATTCCGTAGAATTTTGAAATTCGTCATTTATATTCATGATTTATTCATTATAATCGCCATTATCCAGTAATTTGGATTCAAATTTTCGATTAATTATATATTATATTATTATATTATTTATTATTATATTATTTATATTATTATATTATTTAAATATTATTATATTATTTAATTTATATTATTTAATATTATTTAATTATTTATTTTATTTATTTATTATTATATAAGATATTTTATTTATTTATTATTATATAAGATATAAGAATTATATAAGATTTATAAGAATTATATAAGATTATTTTAAAATTATATAATATAGAATCCATTATTATTTCTATTTTTATTTTCTATTATTATATAAATAATAAATAATAATAGAAAATATTATATAAATAATAATAGAAAATAAAAATAGAAATAGAAAAAATAGAAATAGAATAGAAATATAGAGATAGAATGGAAGAATAGAAAAAAATAGGAACGATCCTTTACTTTGGTACTTTGGCTTTACTTTGGTACTTTGGTCTGCCAGAAAGCCATAAAATTAAATCCCATTTCTTCCACTTTTATTTTTCCATTCATTGATTCACCCAGTGTTAAGGTTAAGATAGATAGACAGATCTCTATCTCACGCTAAACCAGTAAATTAACAAATGATAAATAGGGAAATTCAGGTAGGGGGATAAATATCAACAAATTATCAATTTTTTTTTCTAAGAATTTTGTTCAGAGGACAAATAGAATCTCTTCATCCGTGATTCGCTGAAATATCTTGGATCTATGTTGAAGTGGTAAGTACATGTACATATATCGATCAAATGGATTTTTTGTTAGGATGGGAGTCAATTCAATTAGGTTCGGCCTTAAAACAATTCATTGCATTGATATTCATCAAATTGATATTTATCAAATTCAATAAACCATTTTTTTTTTTTTTTACCTATATTTTATTTACTAATTTAGCCTATACTCTACTCATCAGGTAAATCACATTTATCGTTTATGACGAAGCTACTATGTATGAATCCAAATCTACTCCGTATACTTAATTATATTTAGATTTATTCTAATCTATTTCCTAATCTATTTCATTTACTATACTTACTTTACTTTCTATAGATTTGATTTCTAATCACCATAGATATATCCTATCGGCATAATGGCTGATTCAGGAATTGAATCAAAGAGGCCCTTTTAACTCAGTGGTAGAGTAATGCTATGGTAAGGCATAAGTCATCGGTTCAAATCCGATAAGGGGCTTTACCTCTTTTTTCATTTTTTTGATAAAACTCCAGTGGTAGTATTTCTATTTGCAAGGAGAATAGAAATATTGTTGATATTTGGAATAATTTGTAATAAAAAAAGTAAGACATTCTATATTCTATAATCTATAATATATCTACAATTAATTTTAAAATTTTCTAAAATTCAATTATTCAATTATTAAAATATTAAAATAAAATAAAATTCTAGTAATTATATAATTTATTTATAATAAATATAAAAATAATTATAATAAATTAATTTAATTATAATAAATATAAAAATAATTATAATAAATAATTATAATAATAATAAATTAATTTAATTATAATAAATATAAAAATAATTATAATAAATATAAATTATAATAAGAAATTATTACATATAAGAAATTATTACATAATTATAATAAGAAATTATTACATTATTACATTAGAATTAATTATTAATTAATTATTAAATTTTAATTAATTATTAAATTATATAAATTAAATTATAAAATTTAAATTATAAAATTATAAATAATTTATATTATTTAATTTATATAATTAATATTTAATTTATATAATTAATATATAATTTATATAATTAATATAATTAATTTATATAATATAAATTAAATAATATAAATAAATTAGAAAAAATAATATAAATTAGAAAAGCATTTTATTATATTTATTATATTTTATTATATTTATTATATTATGTATTAAAATGTATTAAATTATGTATTAAGTTGTTATTGTTATATTAAATTTATATTAAAATAATAATACATTATAAAGTATTTATAAAGTATTTAAATTATAAAAAAGTATTTAAATTATAAAATATTTTAAATATTTTACTCTAATAAATAAGAATCTAATAAATAAGAATCTAATAAGTTAATGATAAGGTGATTCTTAAATCTCCAAATTTTTCTATTTTATATTATTCTAATCTAATCAATTATAAAGATTAAATTCGAAATTAATAAAAGAAAAGTAAGTGGACCTAACCCATTGAGTCATTACTATATCCACTATTCTGATATTCAAATTCGATATAGATGAAATTCGAACAGTAGATCCGCTTTTTCTTTCATTTTTATATTTCTTTTTCTTTGGACTCCGAAAAAATCTGTCGATATTTCTGATTAAATCTTCTTGTTCCTAGTTATTCTATAAGAATAAATTAATATTTCTTTCCTCCCCAGAAAAGTTTAGTTGAAGTCATACCATAAGACATATAATATATAAGATATATAAGAGAGATTAAAAATATCTTTCTTTGATTCCAGACCACAAGATAAATTTATATTGATATCTATATTTATTGATATCTATATTTATATAAGATTTATATATAATAAACAAGATTTATATATCTATTAGACTATTAGATCCTGGTTTCATGGACCAAATATTTCCATATCGATGCATACAATATATTTATTCCGACAATGTACTTGTAATGTAGAATAGGTGTAAGAAAAATACTTTCATTTCAAGTTTCCTATTATTTAATATTGTATTGATATTATTTATTCTTTAATATTGTAGTGAAGTCAATAATAGGAAAATTCATTCCCCTTATTCGTTTTCTTTTCTGACAGATATAAAGTCAATAGAAAATATAAAGTCAATAGAAAATATTCAAAGTTCCTTTCTTACTTTGATCTGTTAAAAGACATACTCTGGTCTTTTATATTCATCTGAAAAAAAAAAGAAATATAACAAAGATGACAATAAAAAAGAATTAAGTATTAAAATAATAAAAGAATTAAGTATTAAAATAATAAAATATAATAATAAAATATATGATACTTTAACTTTACTAATTTAATAATTTAATGCACATAAAAATTATAAGCATACATAAAAATGTTTCTTTGTATAAATCTTACGAGCAAGATCCAAGAATAAGATTAGTTTAATAAAATGGGCGAAGAAAGTCTGCGAATCAACTGGTAACAAGAAAGGGATCACTTGTTCTTTGAACAGTTCTTTCAAAATGCAAAAAATGCATCGATCTATATATCTGATTGATGAGTCTTAAAAAAAATTCATGGTTTATAGGATTATTAAGACTAAGAAGGAATAACCAAATTGAGTTCATGACTTTACCTATTACTTAAGTCAGGTTCTAAACCAATAAAGAGTTTTTTTCTTCGAAATCCCTTATAAATTAGAAGGGGAATGCAATGTACACGAAACCAAATCATACATAAATGATCGAAACTTCAAAGGCCCTGAAAATGCTATGAAGTGTCCGGAAATGATTAAAGTAGTTGAATAGGAGGATCACTATGACTATAGCCCTTGGGAAATTTACCAAAGACGAAAATGATTTATTTGATATTATGGATGACTGGTTACGGAGGGACCGTTTCGTTTTTGTAGGTTGGTCTGGCCTATTGCTCTTTCCTTGTGCCTATTTCGCCTTAGGGGGTTGGTTCACAGGTACAACCTTTGTAACTTCATGGTATACCCATGGGTTGGCCAGTTCCTATTTGGAAGGTTGCAACTTCTTAACCGCCGCAGTTTCTACTCCTGCTAATAGTTTAGCACATTCTTTATTGTTACTATGGGGTCCTGAAGCACAAGGAGATTTTACTCGTTGGTGTCAATTAGGCGGTCTGTGGACTTTTGTTGCTCTCCACGGCGCTTTCGGGCTAATAGGTTTTATGTTACGTCAATTCGAACTTGCTCGATCCGTGCAATTGCGACCTTATAATGCAATCGCATTCTCTGCTCCAATTGCTGTTTTTGTTTCTGTATTCTTGATTTATCCACTAGGTCAGTCTGGTTGGTTCTTTGCGCCTAGTTTTGGTGTAGCAGCTATATTTCGATTCATCCTCTTTTTCCAAGGGTTTCATAATTGGACATTGAACCCATTTCATATGATGGGAGTTGCCGGTGTATTGGGCGCTGCTCTGCTATGCGCTATTCATGGCGCTACTGTAGAAAATACCTTATTTGAAGATGGTGATGGCGCAAATACATTCCGTGCCTTTAACCCAACTCAAGCTGAAGAAACTTATTCAATGGTCACCGCTAACCGTTTTTGGTCCCAAATATTTGGGGTTGCGTTTTCCAATAAACGTTGGTTACATTTCTTTATGTTATTTGTACCAGTAACTGGTTTATGGATGAGTGCGCTTGGAGTAGTCGGTCTGGCTCTGAACTTACGTGCCTATGACTTCGTTTCGCAGGAAATCCGTGCAGCGGAAGATCCTGAATTTGAGACTTTTTACACCAAAAATATTCTCTTAAACGAAGGTATTCGTGCTTGGATGGCGGCTCAAGATCAGCCTCATGAAAATCTTATATTCCCTGAGGAGGTTCTACCCCGTGGAAACGCTCTTTAATGGAACTTTAGCTTTAGCCGGTCGTGACCAAGAAACCACCGGGTTCGCTTGGTGGGCCGGAAATGCTCGACTTATTAATTTATCCGGTAAACTACTGGGAGCTCATGTAGCCCATGCTGGATTAATCGTATTCTGGGCCGGAGCAATGAACCTATTTGAAGTGGCCCATTTCGTACCGGAGAAGCCAATGTATGAACAAGGACTAATTTTACTTCCCCACCTAGCGACTCTAGGTTGGGGGGTAGGACCCGGTGGGGAAGTTATAGACACTTTTCCATACTTTGTATCCGGCGTACTTCACTTAATTTCCTCTGCAGTATTGGGCTTTGGCGGTATTTATCATGCACTTTTGGGGCCTGAAACTCTTGAAGAATCTTTTCCATTTTTTGGTTATGTATGGAAAGATAGAAATAAAATGACAACAATTTTAGGTATTCACTTAATCTTGCTAGGTATAGGTGCTTTTCTTCTAGTATTCAAGGCTCTTTATTTTGGGGGCGTATATGATACCTGGGCTCCGGGGGGAGGGGATGTAAGAAAAATTATCAACTTGACCCTTAGCCCAAGTGTTATTTTTGGTTATTTACTAAAATCCCCTTTTGGAGGAGAAGGATGGATTGTTAGTGTGGATGATTTGGAAGATATAATTGGTGGACATGTATGGTTAGGTTCCATTTGTATACTTGGCGGAATCTGGCATATCTTAACCAAACCCTTTGCATGGGCTCGCCGTGCACTTGTATGGTCTGGGGAAGCTTATTTGTCTTATAGTTTAGGTGCTTTATCCGTTTTTGGTTTCATTGCTTGTTGCTTTGTCTGGTTCAATAATACTGCTTATCCTAGTGAGTTTTATGGGCCTACTGGACCAGAAGCTTCGCAAGCTCAAGCTTTTACTTTTCTAGTTCGAGACCAGCGTCTTGGGGCTAACGTGGGATCTGCTCAAGGACCTACCGGCTTAGGTAAATATCTAATGCGTTCACCTACCGGAGAAGTTATTTTTGGAGGAGAAACTATGCGTTTTTGGGATCTGCGTGCTCCTTGGTTAGAACCTCTAAGGGGTCCAAATGGTTTGGACTTGAGTAGGTTGAAAAAAGACATACAACCTTGGCAAGAACGGCGTTCCGCGGAGTATATGACCCATGCGCCTTTAGGTTCGTTAAATTCCGTAGGTGGCGTAGCTACCGAGATCAATGCAGTTAATTATGTCTCTCCTAGAAGTTGGCTAGCTACCTCTCATTTTGTTCTAGGGTTCTTCCTATTTGTAGGTCATTTATGGCACGCGGGAAGGGCTCGTGCAGCTGCAGCAGGATTTGAAAAAGGCATTGATCGTGATTTTGAACCTGTTCTTTCCATGACTCCTCTTAACTAACTGAAACAAGAGATCCAATACTTGATTGGAGGAGGAATCAATTTGAGTCTACCATACATATTGATTGGGTAGATCTTAACTTAAAAAGTATTCCTTTTTCTTTTCAACTCATTTAGATCTAATCTATTTTTTTTCTGGCTCGGCTCGGTGAGATAGCCGAGTCATTCACCTTTATGATACGGAGCCGGTCAAAACAAATAAAGACATAAATCTATTCAAAAGGAGAGAGAGGGATTCGAACCCTCGATAGTTCCTTGTGAACTATACCGGTTTTCAAGACCGGAGCTATCAACCACTCGGCCATCTCTCCAAAAGATAATTTCTATTTGACTATTGTATTTTTATTTTACCGAACCGAATGGGACATGGCTGTAGGAGTTGAGACCATCACTGTACTAGAGAAAGACATTATAGATGTGAATCGATAAGTCCAGTTATCTATCTCTATATTCTATATTATCTCTATATTCTATATATAAATATATAGATGATATATATAGATAGATGCAGGATCTAGCATGACCATTTGTAAAGGAAAAAACAACTCTCGATCCCATGTTTGAATAAAGCGAGATAAGGGGTGGTAATACGTCATAGAGAATCAATGTCTTCATGGTACAAACCCCCCCATGATATATTTTTTTTTTACAATTTTTTGACTGATAGAAGGATCAAATGGTATAGTTCTTTTGTTGGTAGCTTGGAGGATTAGAAACATGACTATTGCTTTCCAATTGGCTGTTTTTGCATTAATTGCTACTTCATCAATCTTATTGATTAGTGTACCCGTTGTTTTTTCTTCTCCTGATGGTTGGTCGAGTAACAAAAATGTTGTCTTTTCCGGTACATCATTATGGATTGGATTAGTCTTTTTGGTAGGTATCCTTAATTCTCTTATCTCTTGACCCTATTCATTCCAGATATAAAAATGAAATGACCCCTCCCCCGAATTCTTTAGGGTTACGAGATACATTAAAGTTCAATATAAGTTCCCAAAATGAAAAATAAATAAAAATAAAGAAAAAAATAAGGGGAGGGGTCAAGCTTTCTTGTAATTTGTAATTTATATAAATTAATTTATAAAAATAATTAAATGGAAAATAAAATCTAATGTGATAAAAAAATTATTGGAAAGGAATCTAATTATTGTAAATGAATTCAATATCTAATATAAATTTAATATATAATATCTAATATATAATAATAAGGTACTAATATCGAATAGAATTCTAATATTTCTAATAGAATACTAAATCTAATAGAATACTAAACTAAACTAATAGAATAACTAATATATAATATATAATAATATATTCCTATTTATATAATGAAAATACTATTAATATATAATGAAAATACTATTAATATAAAATATAGAAATCATATAACATATAATATAACATATAATTAATATAGATATAACATATAATTAATATAGAAACCAAACCAATCCAATATGCATAACCTATATAGATATAAATTAATAGATATATAAATACCTATATAGATATATAAATACCTATATAGATATATAAATACCTATATAGATATATAAATACCTATATAGATATAAATTAATAGATATATAAATTGAACGATATATAAACTATATAACGATATATAAACTATATAACGATATATAAACTATATAATAAACTATATGAATATAAACTAAAAAAAAAATATAAATTAAAAAAATGAAATAATATATATATAATTATATTTTATTTTATATATTATATAAAATAAAATATATAAAATAAAAATAAAATATATAAAATAAAACAAAAATAGATTCAATTATATAATTATATATAATTGCATTCTATCAGAAATAGATTTAATTATAGAATTCTAAATATTTAATTATAGAATTCTAAATATTTAATTATAGAATTCTAAATAATTAGAAATAAATATATAAATAAACATTATTATAATTTAATTTGAATAATTTTTGAATAATTGAATTTGAATTTTATAATATATTTATAATATAAATTTTATAATATATTTATAATATATAATTTATATAATATATAATTTATAATATATTAATATATAATTTATAATATATTAATATATAATTTATAATATATAATAAATTTATAATATATAATATAATGGAAGATGATTGTGAATGGAAGATGATTGTGACATAATTCAAATAGAATAGTAAATAGATCAAATAGAATAGTAAATAGATCAAATAGAATAGTACATAGAATAGTAATAGTCCTGAAAAGAATATCCTAGCATAGCTGTTCATAAATATAACTATGATCCAGACATTGCGTATCAACAACGAAAAAAAAATGCGGATATAGTCGAATGGTAAAATTTCTCTTTGCCAAGGAGAAGACGCGGGTTCGATTCCCGCTATCCGCCCAAGGTAATTTATTTAATAGGATAAAAGTTAATAGGATAAAAGATTCAGTATAGTTGACCATGATAGTATAGTGATTCTATACCCCCCCTTTTTTTATTTCCTCCCGTTCCAAAAGAAAAAGAAAAGTCGTCATTAATTACTAGTTAAAGTTAATTAATTACTAGTTAAAGTTAACAGGGATAAGTCTCAATTTTTTTGTAAAAAAAAATGTTGCGGAGACGGGATTTGAACCCGTGACCTCAAGGTTATGAGCCTTGCGAGCTACCAAGCTGCTCTACCCCGCGTGCTGAAGAGCAGAACTGAGAACTAACGTACGAACAATGATTGAATGTGCCCCTCTACCATATCTGTACAAATAGAATAGTACATTTATACAGAATGGTAAAGAGGCTCCTCTATGATCGATGATCATAGAAATGACTAGAAAAATCAAGAGAAAATTTGAATTCTTACCAACTTGATCTTGTTGCCCCCGGCAACAAACATGCATGAACCATTTCACGAACTATGTGTCCGGATAACCCAAAGTCTTGAGAATTAGCTCGCGGTCTTCCAGTCAAAAAACAACGTCGATGAAGACGTATTGGTGTACTATTTCGCGGGGGGGATTGTAACTTTCCATGAATTTCCCATTTCTCACTCAATGACGGAACTTTGCTTATTTCTTTTTTTGAGGATCGACGAATCAAATGATATTTTTGTTCCAATTTTTGCCTTTTCTTTTCCCGCTGAATCAAACTTTTTCTTGCCATAATGTTTCACTTCCTATTAGTATCGTTGATACAAGTCGGATCCTAGATGTAGAAATATAAAAAATTGCCTTCTCCATCGAAAGAAATGATATTATCGCGGATATAGCACATAACGAATTAACCAAATTTGCCCGATGTAGAGGCAATCAAGAAAGCCGCATAAGTGAAGATATAACCTACAGAAAAGTGGGCTAATCCAACCAATCTTGCTTGCACAATGGAAAGAGCTACTGGTTTATCTCTCCATCGAATCAAATTAGCCAAAGGTGTACGTTCATGAGCCCATGCTAAAGTTTCAATCAATTCCTGCCAATATCCACGCCAGGAAATTAAGAACATAAATCCAGTAGCCCAAACAAGATGTCCAAATAAGAACATCCACGCCCAGACCGATAAACTATTCATACCAAAAGGGTTATAACCATTGATAAGTTGTGAAGAGTTTAACCATAGATAATCTCTTAACCATCCCATCAAATAAGTAGAAGATTCATTAAACTGTGAAACGTTACCCTGCCATAATGCGATGTGCTTCCAATGCCAATAAAAAGTAACCCATCCAATGGTATTTAACATCCAGAAAACCGCCAAATAAAATGCGTCCCAAGCGGAAATATCACAAGTACCGCCTCGTCCCGGACCATCGCAAGGAAAACTGTAACCAAAATCCTTTTTATCTGGCATTAACTTAGAACCACGGGCATCTAAAGCACCTTTTACTAAGATCAATGTAGTTGTATGTAAACCTAGAGCAATAGCATGATGAACCAAGAAGTCCCCCGGCCCTATTGTTAAGAATAATGAATTACTATTTTCATTAATAGCATTTAACCACCCGGGCAACCATATGCTTCGACCTGCATTGAAAGCTGGACTATTCGTTGAAGATAAAAGTACGTCGAACCCATATGAAGTTTTACCATGAGCAGATTGTATCCATTGGGCAAATATAGGTTCAATCAAGATTTGTTTCTCCGGAGTACCAAAAGCAAGCATGACATCATTATGAACATAAAGTCCCAAAGTATGGAATCCCAGAAAGAGGCTGACCCAACTTAAATGGGATATAATAGCTTCTTTATGGTCTAACATTCTTGCCAATACATTATCCTCATTCTGTTCCGGATTGTAATCTCGAATAAAAAATATTGCTCCATGAGCAAAAGCTCCTGTCATGATGAATCCTGCGATATATTGGTGATGAGTATATAATGCAGCCTGAGTAGTAAAGTCTTGCGCTATGAATGCATAGGCGGGTAACGAGTACATGTGTTGAGCTACTAAGGAAGTAATAACCCCTAAAGAAGCTAGAGCAAGGCCTAATTGAAAATGAAGCGAATTATTGATTGTGTCATAAAGGCCCTTATGTCCACGCCCCAACCGTCCTCCTGGAGGAGTATGGGCTTCTAAAAGATCTTTTATACTGTGCCCAATCCCGAAGTTAGTTCTATACATATGACCAGCAACGAGAAAAACAAATGCAATAGCTAAATGATGGTGTGCAATATCGGTCAGCCATAAACTTTGTGTTTGTGGATGGAACCCCCCGAGAAGGGTTAGAATGGCGGTTCCTGCTCCTTGGGAGGTACCAAATAAATGACTACTTGAATCTGGATTTTGAGCATAAAGATTCCACTGACCTGTAAAAAGCGGGCCTAATCCTTGGGGATGTGGTAATACATTTAAGAAATTATTCCATCGAACGTATTCTCCCCTGGAGCCTGGAATAGCGACATGAACTAAATGTCCTGTCCAAGCCAAGGAACTTACTCCGAATAGTCCTGACAAATGATGATTGAGACGAGATTCGGCATTTTTGAACCATGAAACGCTCGGTTTCCATTTCGGTTGTAGGTGTAACCAACCCGCTAGTAGAGATAAGGCAGAAAGAAATAATAGAAAAAGAGCTCCAATATAAAGATCTTCTTTAGTACGTAAACCAATTGTATACCACCACTGATAAATACCAGAATAAGCAATATTCACGGGGCCGAGAGCACCCCCTCGAGTAAACGCTTCCACAGCCGGTTGACCGAAATGAGGATCCCAAATTGCATGAGCAATAGGTCTCACATGTAAAGGGTCCTGTACCCATGCTTCAAAATTTCCTTGCCAAGCTACATGAAACAGATTTCCGGAAGTCCACAGAAAAATTATTGCTAATTGCCCGAAGTGAGAAGCAAAAATATTCTGATAAAGACGTTCCTCCGTAATATCATCATGACTCTCGAAGTCATGTGCGGTAGCAATACCAAACCAAATACGACGAGTTGTGGGGTCCTGAGCTAAGCCTTGGCTAAACCTTGGAAATCTTAATGTCATAATGCCTTTCAAATCCTCCTAGCCATTATCCTACTGCAATAATTCTTGCTAAGAAGAATGCCCATGTTGTGGCAATTCCACCCAGAAGGTAATGGGTTACTCCTACAGCACGTCCTTGTATAATGCTCAAGGCTCTAGGCTGAGTAGCAGGAGCAACTTTTAATTTATTATGAGCCCAAACGATTGATTCAATAAGTTCTTGCCAATAACCACGACCGCTGAATAGAAACATTAAACTAAAAGCCCATACAAAATGAGCGCCTAGGAAAAAAAGGCCATATGCAGATAATGAAGAACCATAAGACTGAATTACCTGGGATGCCTGTGCCCATAAGAAATCGCGAAGCCACCCATTAATAGTAATGGAACTCTGTGCAAAGTTTTCTCCCGTGATATGAGTTACTATCCCTTGATCACTTATACTACCCCAAACATCTGACTGCATTTTCCAACTGAAATGGAATATTACTACCGAGATTGCATTGTACATCCAAAATAGCCCTAAGAAGACGTGATCCCAAGCAGATACTTGACATGTTCCCCCTCTACCAGGTCCATCACAAGGGAAACGAAAACCAAGATTTGCTTTATCCGGTATCAAACGAGAACTGCGGGCAAATAGAACTCCTTTTAAGAGTATCAATACCGTCACATGAATTGTAAATGCATGAATGTGATGTACCAAAAAGTCCGCAGTTCCTAATGGAATAGGTAACAAAGCAACCTTGCCGCCCACTCCCACTAAATCACTACCCCCCCAAGTCAAACTGGTGCTTGCTGTTACACCAGGAGCCGTTGCAACAGGTGCTAAAGCATGGGTATTTTGTATCCATTGAGCAAAAACGGGTTGTAATTGTATAGCAGTATCTGAAAACATATCTTGAGGGCGCCCTAAAGCGCTCATGGTATCATTATGAATATACAAACCAAAACTGTGAAAGCCTAAAAATATACATACCCAGTTGAGATGTGATATGATTGCATCGCGATGCCTAAGGACACGATCTAATAGATCGTTGTATCGAGTAGTTGGATCATAATCTCTTACCATAAAAATGGCTGCATGTGCAGCAGCGCCAACTATGAGAAATCCACCAATCCACATGTGATGTGTGAACAATGACAATTGTGTACCATAGTCAGTAGCTAGATATGGATAGGGGGGCATGGAATACATATGGTGAGCTACAACAATGGTTAAAGAGCCTAACATAGCTAGGTTAAGAGATAATTGAGCATGCCATGACGTTGTTAGGATTTCATATAGGCCTTTATGGCCCTGGCCTGTAAATGGACCTTTATGAGCCTCTAAAATATCTTTTATATCATGACCAATGCCCCAGTTAGTCCTATACATGTGACCCGCTATCAGGAAAAGAATAGCAATAGCTAAATGATGGTGTGCAATATCGGTCAGCCATAGACCCCCAGTTACTGGATCTAATCCTCCACGAAAAGTAAGAAATTCCGAATATTTTGACCAATTCAAGGTGAAAAATGGGGTTGCTCCCTCAGCAAAACTGGGATAAAGTTGAGCCAAAAGATCCCGATTCAAGATAAATTCATGAGGAAGTGGGATCTCTTTAGGATCTACTCCAGCATTTAGAAATTGATTAATTGGTAAAGATACATGTATTTGATGCCCCGCCCAAGAAAGAGACCCAAGTCCTAGTAACCCTGCTAAATGATGATTCAACATAGATTCTACATCTTGGAACCAAGCCAATTTTGGAGCAGCTTTGTGATAATGGAACCAACCAGCAAAAAGCATTAAGGCTGCAAAGACCAATGCACCAATTGCGGTACAATACAGTTGCAATTCACTAGTTATTCCAGACGCTCTCCAAATCTGAAAAAAACCAGAGGTTATTTGTATTCCTCGGAAACCCCCGCCCACATCACCATTCAATATTTCTTGACCCACTATTGGCCAAACCACTTGGGCGCTAGGTCCAATATGAGTAGGATCACTTAGCCATGCTTCATAATTGGAAAAACGAGCACCGTGAAAATACATCCCACTCAGCCAAAGAAAGATGATGGAAAGTTGGCCAAAATGAGCACTAAATACTTTTCGGGAGATATCCTCCAAATCACTGGTATGGCTATCGAAATCGTGAGCATCAGCATGTAGGTTCCAGATCCAAGTGGTAGTATCAGGTCCTTTGGCTATTGTTCTTGAGAAATGCCCCGGTCTGGCCCATTCCTCGAAAGAAGTTTTGATAGGATCCCTATCTACCAAAATTTTGACTTCTGGTTCCGGCGAACGAATAATCATTGAGTCCTCCTCTTTTTCTTTCCGGACAACACATACAAAGAGACCCGCCAACAGTCAAGTAATTCATGAATCTATGAGAAATGTTGAGAATTTGTTTCTTTCTCTTCTATCTCCCATCTAGTTTCTTTAGTTATTCACTGTAGCAATTATGATCGGGAAGTCGATCCAGGGCAAGTGTTCGGATCTATTATGACATAGCCGCGGGGCGCTCAAGGGACCCTTCTGGGCTTTTAATTGATGCAAAAATAATTTTTTGTGCAACCTAATGTATTCCTATCTTAATTAAAAGTTTCCTAGATGGGGTTTCTTTATGTTTTACATAGAACATATTACTATTACTCTTACTCTATTCCAAATCAGATTAGAAGTCATTAGTCATTCCTAAGGGACACCTCAGTATCTATATTTAAGCATTCAAAAGGTATCTTTTATTAATTTTAATAACAGAAAAAACAGAAAAGGAAAATATAAAATAAAATTAAAATCTAGAAAATATCTATTCTCTACTGTCTGTATTTGTGTCGTATATTGTTTATTCCTATGAAATATCAGATGAAAAGAAACAATTTTAGAACGAGTATAATGAACTTCATAAAATTCTTTGATCGGTTCTTCCCACAGAAATGATCTGTTTTATTTGACTGATGGGGACAATAAACAATTAATTATAACAAATTAAACTAAAAAAAAAAATATATAACAAATACTAAAAATAAATATTAAAAAACAAATACTAAATAATAAATAAAAGAGAGTCGTCTTATCTTATTCCTTATTCGAAACGCCTTGTAATCTTCAACCAATTCTGCGCTTCAATATAATTTCCAGGAGTAAGTGCTATAGCTTGTTTCCAATATTCAGCGGCTTGATCGAACCACGCCTCCGCAATTTCAGAGTCTCCTTGCCGAATGGCCTGTTCCCCTCGGTCGGAATAGGCGAGTAATTTCCTTCCCTTAGAACCGTACTTGAGAGTTTCCTACCTCATACGGCTCCGCAGTTAATTCTTTGGATGCCCTATTTTTTTTTTCTCGAGTTAACCAAAAGAGGGTAATCACATGAGTTTCAAACTTGAATTTTGATTTGATTAATAATCAGTTTTATCTTTTCTCCCACCTTCAGAAGAATAAAACAAACAAATATAGGCATTCTACTATTGTTAGAATTTTCTGAAAGGTAACTATCTCGATTTCATATATAAATTTATATAGATATAGAATCCTTGAAAAAGACCTTCTCTCATAAGAAAGAAAAGACTTACTATCTTTGGGATCTGATGCTACACCGCTGCTCAATACTTTAGGGGATCGACTCTGTTACATAAATTGATTCCTAACTTTTGTCTTATATTCTGACATAAGTAAGCAGTTCTTATTGTATCGGTCAAAAATCTCGCTAATTGATCTTTACGGGGCTTCCTCTATCAATTAGATCCTTTATCCATAGAAGAAAGTATCTAGGCATATTTCTTCATATTTCGACTTCTATGAAGTTTCTTTCTTTGCTACAGCTGATAAAAATCGTTGTTTTGGACGATGTATATGTAGAAAGCCTATTTTTTTTTATTATTAGTAGATTTTGCTCTTTCTTTCTTTTTTCTTTCTATAGTGGAGATAGTCGCACGTAATGACAGATCACGGCCATATTATTAAAAGCTTGTGGTAAGAAGGGGTTTCGTTCTAGTGCCCGAAAATAATATTCCAAAGCTTTTGTGTGTTCTCCATTACTTGTGTGAATAAGACCTATATTATAGAGTATATAACTTCGATCATAGGGATCAATTTCTAGTCGCATAGCTTCATAATAATTCTGTAAAGCTTCCGCATAATTTCCTTCGGATTGAGCAGCCATCCGTTACGGTCGTCATTCGATTCAAAAAATCTCCGTTCCAGAACCGTACGTGAGATTTTCATCTCATACGGCTCCTCCTTTATGTGCATAATGAGAATAATACATAGAATCAAAAAAGAGTGAAATAGTCTCATTATGAACTGAGCGGGGCTAGTGTTTTTACAAAAAATCTCTAGCCAACCTTCCTGCAAAAGATCTTTTCTTAACAGCAAGCATGTTGGTATTAGATAAAAATGTTAAGTTAACTCCAACAATTTCTTTGTCCTCAACGTTCCTCACTTTCTAGGAATTAGGCACTTCAACAGTCTTCGATGGTTATCCGGGTATCCAAAGTACGAACGAGATGGATGTTTGTTGTCCCAACCACTCTTCTTAGTCCTGATCCCAATAAGGAAAACGGATAATTTATAACAAAGGTTTCGTGTGTTGTTGATTCCTAGGCGTAGTGCTTCTTCCTCTATGCCGCCTATTGGTACTAGTGGAGTAAGGTTAACCTGAAATAGAAAACCCATAACCATAGGTATAACCTTTCGCTCAATGCTAGAATCGACAATTAAAGCATCTGAGGCTGCATTAATCGGGGATACACGACAGAAGGAATTGCTTTATTTATAAACTTCACCTTCAACAAGCGTAGAGTTATTTCAAATCTTTTTATCCCGACTAATGCGTCTTTCTCCTAAGACTTGAGAGCGGTAAATAACAAAAAATCAAATCACACCATCTCTGTAATAGGTAAATGCCTCTTTTTCGCCCAAGGTTGTCGGAATTATTCGTAATAAGATATTGGCTACAATTGAAAAGGTCTTATCAATAAAATTTCCAGTTATTCGGGATCTAGGCATAGGTATAGGTAGCAAGCCATTTTATAATTTTTTAATTACCGCTCGTGAGAAAACGATCCCACAAAAAAGTAATTGTCCAGTACGAAATAACATAAAAACGAACTCAACTCATAAAAAAAAAGATAGGACGATCCTTCGAGTCATTCCAAATCATTGATTTAAGCCGATATAGATAGCAGAAAAAGACGGAATCGCTGCTTTCGCAACCATGAATGGATCTTTATTGTTTTTACTAAAGATTGTTGTTAATGTTAATAAAGAGTTTTTCACATTTATTAATATATATATATTATTTTAATATATATATATTATAATAATAATAAATTATATAATACTAATAGTAAATAATATGTTATTAGAATAGTCTAGTTTATTAAATAGATAATATATATTAAAATAATATATATATTAATAACTTATATAAACTTATATTATAATATTATATAATTATATATATATAATCTATAGAAAGATATAGAATTTGTATATAGAATTTATACATATACAATAAATATACAATATAATTAAATATACAATATAATTCTATATTTATATTATTTATCTATATTTATATTATTTATATATAGAATAGAATTCTATATTATTTACATATATATTTTATATATATATTTTATTTATATATAGAATTTAATATATATAGAATATATAGAATTTAATATAGAATTTATAGAATTCTAAATTTATAGAATTCTATATATAACTATCTATATTATTAATATGAAATTCATTAGAACTATTTATAACTATTAAATTATAACTATTAAAACTAATTCGAATAATTAGAATTCAATTACGTATTTTTAATTAAAAATACGAATTATTAATTAAAATTATTAATTAAAAATTAATTAAAATTATTAATTAAAAATTAAATAATTAAAAATTAAAAAGAATTAATTATTAATTAAAAAGAATTCTAATTAAGATAATTAAGAATAATTACGAATTAGGAAAGTAATAAAGAGAGCTAACAAAAGAGAAATGGAAAAAAAAAGGCTTTTTTTTTTGAGTCTCACTTGTTGTGTAATTGTGTAATATAAGATAGTAATTACCAATTTAAAATTGGGAGAGATGGCTGAGTGGACTAAAGCGTCGGATTGCTAATCCGTTGTACGAGTTATTTGTACCGAGGGTTCGAATCCCTCTCTTTCCGTACCTTCACCTAAATTATCAACTTTACTAACCGCAATGTATCAAATCACATAACAATAAATACTCTTATTCGAACAGCTAAACCTTTACTTGATATAGATTTTCTATTCCTAATTTCTGCGGTACAGAAAATACTGGAAAGAATGAACAAGGGATGAGAATATCCCTATCATTCTATGATATATGAAGGGGAAAAAATCCGTCAATTAACCCCTTACTTTTGATCTCTTTACTTATTACACTTATTACTTCGACGACAGGGGACAAAATTGTCCGAACCCTCCCTTGTTATTTTAGTCTTGTTATTTTAGTTAGGTTTAAGTATGACGAGAATAATATTCTACGACTAGCAATTCATTTATTTTCAAGCCGACCCATTTATTATCTATTATTTGATTGACCAATCCTTTATATTGGAATGGGTGAAGAGTCAAATGGTTTGGCAATTCCTCCTGGGGAAATGAATCAAGATAATTTTGGATCATAGTTCTAGATTTTTGTTCATCCCTTGCTGTAATAATATCTCTGGGTTTGCAGCGATAACTTGGTATATCTACTATACGACCATTAACTAAAATATGCCTGTGGTTAACTAATTGGCGGGCTCGAGGAATAGTTGACGCCATACCCAATCTAAAAAGGATGTTATCTAAACGCATTTCAAGTAATTGTAGTAAAACTTGACCTGTCGATCCTTTGGCTTTTGCGGCAATACGAACGTATTTAAGTAATTGTCGTTCTGTAAGACCATAATGAAAACGCAATTTTTGTTTTTCTTCTAACCGAATACGATATTGAGATTTTTTACCGGAGCTCGATTGATTTCTAAGATCGGACCCGGCTATGGGTCTTTTACGAGTTAGTCCCGGTAAAACCCCCAAACGTCGTATTTTTTTGAAACGAGGCCCTCGGTAACGTGACATAAAGACTCCTTATTTTCCTTATTTTTTTTTTATTGAACTTTCATAAATCTAAATTAAAACTGAACTAACGGATAAATATGATAAATGAGAAAAAATCTACTGTAGTATTATAGAGAATAATGAGATGGATTGTATTAATATCCGGACTTTATTGTATATAAACAAATAATGTTTATAGAAAAATAAAAGGAAAAAGATCCCTTTCTTGTTCTTGATTTGTTCTATAAAATTGATTTGTTCTATAAAAGATTGAACTCCTCTAACTTTTAGTCCTATCATAATTGGAAATTCCTAATAATGGTTGCCCGTTGGAAAAATGGGGAGGAAACCTTTTTCAATATTCTTTTATTTCAAACAGACATTATCAATCATGTAAAAAAAAAAAATCAAACAAATATAGAAAAGCCAGCTATCGGAGTCGAACCGATGACCATCGCATTACAAATGCGATGCTCTAACCTCTGAGCTAAGCGGGCTCACATAACAGAAATTGTATATGCATATATGCATAGGAATTTAGTAAACTACTAGAATCTTAACTATTAACGTGTCATTCTTTTCATTCTTAGTTATTCATAATTAATAGGAATATAGAAACAAAATATGACTATAGAAAAAAAAGAAAAAAAAAGAATTGACCGTTCGAGTATTCAAAATTGTCCGAGAACCATGAGAGGAGGGGAGGCATATATAATATATAATAAATATATATATATAATAAATATATAATAATATATAATAAATATATAATAAATGTGGTATATATACATCTATATTGAATTGCGGATACAGAAATGATAGAATCGTTTCTGAATAAGATCTTAATCTCAAAACACAAAGCAAAGGGGATATGGCGAAATTGGTAGACGCTACGGACTTAATTGGATTGAGCCTTGGTATGGAAACTTACTAAGTGATAACTTTCAAATTCAGAGAAACCCTGGAATAAAAAATGGGTAATCCTGAGCCAAATCCTGTTTTACGAAAACAAACAAAAGTTTATAAAGACCGAATAAAAGAAAAAAGGGATAGGTGCAGAGACTCAATGGAAGTTGTTCTAACAAATGGAGTTGGCTGCCTTTCATTAGTAAAGTAAAGGAATCCTTCTGTCAAAATTCAAAATCAAATGTCAGAAAAGATAAAGATAAAATATAAAATAAAGGATAACCCTATATACATACGTATACGTACTGAAAACTGAAATAATATATCAAATGATTAATGATAACCCGAATTTTGCTTTTTGGATATTGGATATTTATCTAAAAAAGGAAATAAAATAAAAATAATTGTTTTGAATCGATTCCAAGTTGAAGAAAGGATCGAATATTATAATTAATCAAATCAGTCACTCCATAGTCTGATAGATAATTGATTAATCGGACGAGAATAAAGATAGAGTCCCATTGTACATGTCAATATCGACAACAAGTAAATTGATAGTAAGAGGAAAATCCGTCGACTTTTGAAATCGTGAGGGTTCAAGTCCCTCTATCCCCAAAACAAAAAAAAACAAAAAAAAAAGGGGCTCGTTCGACTCCCTAATTTTTTATTATATTCTCTCTTTTCGTTAACGATTCACAATTCGTTATCTTTCTTTTCTCATCCATTCGATTCTTTCACAAGCATATCCGGGATTTATTTTTTTTTTTTATTTATTTTCACAAGTCTTGTGATAGATATGAGACACATACAAATAAACATTTTTGAGCAAAACAAAAGATAGAAAACATTTGAGCAAAACAAAAGATAGAAAACATTCCAAGTCCTGAATATAGTATTTTAGAAGACTTTATCGTCTTTTTTTTTTGTTTTAATTGACATAGACCCAAGTCCTTTAGTAAAATAAAGGAGCTGACACGTTCGGACTGGTCGGGATAGCTCAGCTGGTAGAGCAGAGGACTGAAAATCCTCGTGTCACCAGTTCAAATCTGGTTCCTGGCACATGATTAATTTGTGTATGAGTATCTCTTCTAGAACTTAATTAAATGATATAGATCGACAGATATACTAAATAGTATAAATCATTATACATAATTATGCAGCTAGGTGTCTGGAGATATAGTCTTTTTTTGAGTAAAGAGTATATGTTATAAAGTATGTAAAAGAAAAAAATTAGAGTATCTTTCCTCTTCTTTTATTATTTGTTCACAATGTGTTTTCTTGCGGTCAAAAAGAATGTTAATACTTCATATAAATTTGAAAAGTTAAATGAATTGGTTATTACATGAATTGTTTAAAAGACTTAAAACTCGAGTCTATAGGAGTTCAGGGTGGGAATATCCAAAATTCATCTCAGATATAGTACAAATAGAATTCGACCCTCTTTCATTTCGTTGTATTTTCTTTCATATTCTATTTCTTCATTCCCTCCTATGTGATTTTATATAGTTCATCTAAGGGTTATACGCGGTACAAAGTTCATGATGCCAAACTTAGTTCAGCCTATTTCTATATTCCTATTATATTAGTTTTAGTATTAGTTTTAGTTCATAGTTTGAGTTCAGCTTGTCCTAAATAAATATCTTCAAAATTGGAGAATCCAACGAATCTGTAATTGTATTGTCTTTTTTTTTTTTTCTTTTTTTTAGTTTATCTATATCCATATTTATAATAATATGAATGAGACTTAAATAACTCTGTTGATCTATAAGAGAACGAACTCCTTGAATATCGGGAGTTGTAGCATCGAGGATTCGTTTTTGATTATTCAATGAGCATCTTGTATTTCATAAAAATTGGGAGCAATATAATCCTTACGCAAGGGCCACCCTATCCAACTTTCCGGCATTAAGATACGTTTCAAACGCGGATGATTATCATAAGAGATTCCCAACATATCATAGGATTCCCTTTCTTGAAAATCCGAACTTTTCCAAACCCAGAAAACGGACGGAATTCTAGGATTCCTCCTTAGGACAAATACTTTTATACATACTTCTTCTGGTTGGTCGATACCATACTCTATTCTCGTAAGATGATATACACTAGCTAACAGCCCGCCCGGTGCTACATCATAGGCACATTGGGAACGCAAATAATTGTAACCATATACATATAAAATGACAGCAATGGAATGCCAATCCTCAGGCTTTATTTGTAAAGTCTCTATTCCTTGGTAATCAAAACCTAAAGATCTATGAATTAGCCCATGTTTGCCCAGCCAAGTGGATAAACGACCCTGCATCTTTTTTCCCTCTCCAAAATTTTGATTTGTTCTTTCACATGTACGATGAAATTTATGAAGATTGACTTACCCCTTGTTATTTTGTATAAAATAATCCTTTCGCTAATTTACTAATTCTTGGAACGATACTGATTTTTTGTATTTGAAAAATGTTTCAGAAGATATTTTTGAAGTAGATGGTGGTTGATAGAGTAATCCTTGATCATAATTTCCAGTATGAATAGTACGCCCAATATGAAACTTGTGATTGGTAGTAAAACACCGATTCCTCTGTTGAGGTTTAATTCGATCTTCATAAATTTCTCGAGATATTTTTTTACGAAGTTTTGTTATAGCATCTATAACCGCCTCTGGTTTAGGTGGACAGCCCGGCAAATAGACATCGACAGGAATTAGCTTATCAACTCCCCGAACAGTACTATAAGAATCGGTACTGAACATACCCCCTGTAATTGTACATGCTCCCATAGCAATAACATATTTTGGTTCAGGCATTTGTTCATATAATCTTACTAAAGAAGGAGCCATTTTCATGGTTACCGTGCCGGCTGTTAAAATCAGATCCGCCTGTCTAGGACTAGATCTTGGTACTAGTCCATAACGATCAAAGTCGAATCGTGAACCTATTAATGAAGCAAATTCAATGAAGCAACAACTGGTACCATAGAGAAGCGGCCATAAACTGGAGAGTCTTGACCAATTTGAAAGATCATTTACTGTAGTTGAAATAACTGAGATTGGGGTTGGTCGATCAAGTAAGGGAAACTCAATGGAATTCATAACTCTCTCAATGTTATTTTATTTTTTTTTTAATTAGTATTTAATATTGTCTTATTGTCGTAATATTCAAATTCAAGAGCTAAGACCATTCTAATGCTCCTTTTCGCCATGCATAAACTGAACCAACAATTAGGATAAGCACGAAAATTAAAGCTTCTATAAATATGGATACCCCCAATACATCGAAACTCATTGCCCATGGATAAAGAAAAACCGTTTCAACATCAAAAACAACAAAAACTAGAGCAAACATATAATACCGGATTCTAAATTGTAACCAAGCATCGCCCATTGGTTCTATGCCCGATTCATAACTCGAAAGTTTCTCGGGCCCTTTGTTAATCGGGGATAAAACTCCGGAAATTAGAAATGCCAAAATAGGAATAACGCTTGATATTATTAGAAATGCCCAGAAAATATCATATTCGTAAAGCAGAAACATAGGTGCACTCCTATGAATGTCAAAATATAATATAAAATATACTAGATTAGTCTAGTTGAATTGAAATTATTGAATTGAAATTAATTGTCAACTCATCCCTAATTGTTTAGTCAAACCAAGAATTTTTTTTTATTATACCTTATATACTACAACCTTATATACTACTTTATTTTATTACTTTCTTTTTACTTTCTTTTCTATTATATTTTTGTTTTATGTTTATAACTAGAGTTTACAATTCTAATCATCAAATAGAATCATCAAAGGAGCGAGACTCCTTTCTTTTTATTTTTTATACAGGATTTCTTATTAATTTTAAATGGAATGGAGGAAAAAGCCAGATGTCGGAGAATGTCTAGGAATTTTCATCTTACAATTTAAAGTTAGAGTGTAATGTGGTGTTGGTATATTCTTTTTATTTTATTGATTATTATTTTATAATTCTTATTTTATAATCTATTTATTTATCTWTTTATTTTATAATCTATTTATTTATCTAGTTATTTTATAATCTATTTATTTATCTATTTATTTTATAATCTATTTATTTATCTAGTTATTTTATAATCTATTTATTTATCTATTTATTTTATAATCTATTTTATTTTATAATCTATAATTTATAATCTATTTATTTATCTATTTATTTTATAATCTATTTTATTTTATAATCTATAAATAATATATCTATAAAAAAATATTATATCTATAAAATAATCAAATAAATCTATAAAATAAACTCTATAAAATAATCAAATAAATCTATAAAATAATCTCTATAAAATAAAATAATAATAAATTATATTAAGTTCTATTAAGTTATTCTATTAAGTTATATAGAATTATATATTAATATCTTAATATGGATTAATATTAATATGGATTAATATATCGATTAATATTAATATATAGATTAATATGGGCTTATATTGATTGAATAGGGTAATAGAAGATTACTTTGTTTTGTGTTTTAACAGGTTTTAACAGGTAAGGTATACCAAAAAAAGCCAAGTCCATTTGAAAATGGTAACAATGAAAAATGTTAATAATGAAAGTTATGAAAGCTCTTCATTTTTCAAACGCCGGCTGTCCATAAATGCAGTAAGTCGTTCCTAAATCCGTGTAACGTACGAGTAGATTCGATTTTGGTTGGGTTAGGTTGGGATTTGTTTTTACCCAACATGGTTTTGATTCCAAAAATTCACTAGGATTAGGTAAATATCTCAAGGACAAAGAAAAGAAATATCACTAACTCTTTGATTGTGGACAGAAAAGGGGGAACGCTCATATGAAATTAACCTAGGACATATGAAATTGACCTACGACATATGCAATTTACCTATATTTACCTATGAAGAGTAAGGAAGAAAATTGGGTTTGTTTAGCCAAGATTAGAAAAAATACGGATTGGATCTATTGAAATGCACTTTTTTTGGTTTCAGCTTTATACTGTGCCCCGAAAGTTTCCTGTGAATAACCTTATAAAAATGCTTTTTTTTTTCGATGAACCAAACAACAAACAATACAATAATGAAGAAATGAAAATTATCCAATTTTTATATTTTCATTTTATTTTCATTTTTTTAGGGCTATACGGATTCGAACCGTAGACCTGCTCGGTAAAACAGATCAAACTTATTATTATCAAATATCAAAATGATTCGAACTGTTTCAAAGACCCAACATGCATTTTTTTTTGCATTGGGCTCTTTCATTAACTGATTTTTTATATCAGTTAATCTACCAAAATTCTCTTCACAGAAAGATAAGAAGATGGCTCCAGGTGCTCTGATTTATGATTTGGATTACGATCCGAGAGTACTATACCAAAGTGCTTCAAAAAGGGGTATTTTGACGTAGGTATGCTTTTGGCTTAGATCAATTTAAGTTAAATGGAGTCTCTATCGCCTCGTTTCTGGTTTTCCAGAATCAAATATGAAACTTCATACACCTTAAAGTTCATACGATATAGGACGAAAAGAGAATTTTTTGAGGTCCTTATCCTCATTACTCATTATGCCTAGCATTGAATAGACTGGATATTCACCTTATCAATATCTTAAATCAATGATAGGTTCTATTGATTGCCTAAATTGGACCCAATTTTTCGTCAGGCTAGTGTTCTCCGGTTCCCTAAAAGTTACAGAGTAAGACATCGACTTCTCAATAAGTCTTTTGATTACATGATATACTCCTCTGAAAAAAACCACATTGGCGCGCGTGTAAACGAGGTGCTCTACCTAACTGAGCTATAGCCCTTGTGCTTGTAATACATATTTGATTATTGTAATATATATTTTATTATGTCGATAATTTCTTGTCAAGATAAATATTATCTGATCCAACATACTATTTATTTCTTTAATCTGTTTGACTTTAATCTGTTTGATCGGTATTGCTTATAAATAATATTCCATTTAAAATCCATCGATGTGATGGGTTTCATTTGTTTATCTTTGTAATGATAGTTTATCTTTGTAATGATAAATAACCTACTTAACTCAGTGGTTAGAGTATTGCTTTCATACGGCAGGAGTCATTGGTTCAAATCCAATAGTAGGTAGAACTCATTAGATATTGGAATCAATGCTATCTAATAAGTTTTTCTACCCACCCTATAATTTAAAAATTTAAATTTAGTGATTTTTTATCTTTTCCATTCCATTCTATTTCTCTATTTCAATTTCGGTTTGGAATTTAAAAATTTGTTGTTGTATTAGAATCAAGTTGTATTAGAATCAAATTGTACTTATGATTCTATGCAATTGGCAGAATAAAATAAGCAATTGGCAGAATAAAATAAGGGATATAAATAGAACTTCTGTTTATACAGAAGTTCTTTTGATTATTCGTCCGCACCAACTAGTTATTAGTTAGAGTTCTAGTTACTAGTTAGAGTTATGCAATCACATTGGTAGCTTCTACTCGTGCCCTCGCTCGTCTGAGAGCTAGATTTGCCTCAATTATTTGTCTCTTACCTTCAGCTTTGCTCAAGTTAGCTTCCGCTATTTCAAGAGTTTGCTGAGCTTCTTGTGGATCAATGTCACTACCTTTCTCCGCATCATTTACTAAAACAGTAATTTCATTATTGCCTATTCTAGCAAAACCGCCCATCAGAGCCATCGTTAACCATTGGCCGTTAAGGCGTATTCTCAAAATACCGATATCGACCGCTGTGGCAATAGGCGCGTGATTTGGTAATACGCCAATTTGTCCACTATTAGTATATAAAATGATTTCTTTCACTTCTGAATCCCAAACAATTCGATTCGGGGTCAGTACACAAAGATTTAAGGTCATTTCTTCAAGTTGTTCTCCATTTCTAAATTCGTAGCCTTCGCAGTAGCTTCATCAATGTTACCTACCAAATAAAAAGCCTGCTCAGGAAGACTATCTAATTCTCCAGAAAGGATCAATTTAAACCCTCTAATTGTTTCTGCTAGACCGACATATTTCCCTGGGGAACCAGTAAATACTTCTGCTACGAAAAAGGGTTGTGATAAGAAACGCTCAATTTTTCGTGCTCTTGCTACAGTTAAGCGATCCTCTTCGGATAATTCGTCCAAGCCAAGGATAGCTATAATGTCCTGAAGCTCTTTGTAACGTTGTAAAGTTTGCTTAACACTTTGCGCAGTTTCATAATGTTCCTCACCAACGATCTGAGGTTGCAGCATAGTTGACGTTGAATCTAAAGGATCTACTGCTGGATAGATACCTTTAGCAGCTAATCCTCTTGATAGTACAGTAGTAGCATCTAAATGTGCAAATGTTGTAGCAGGAGCGGGATCGGTCAAATCGTCCGCAGGTACATAAACTGCTTGAATAGAAGTTATGGACCCTTCTTTGGTAGAAGTAATTCTTTCTTGTAAAGAACCCATTTCAGTACTAAGAGTAGGTTGATAACCCACAGCGGAAGGCATTCTACCTAATAAGGCGGATACTTCGGATCCTGCTTGGACGAAACGGAAGATATTGTCGATAAATAGAAGTACGTCTTGTTCATTAACATCTCGGAAATATTCTGCCATAGTTAGGGCAGTCAAACCAACTCTCATACGGGCTCCCGGCGGTTCATTCATCTGACCATAGACTAAAGCCACTTTTGATTCTTCAATATTTTCTTCATTAATTACTCCGGATTCTTTCATTTCCATGTAAAGATCATTTCCTTCACGAGTACGTTCACCTACTCCGCCAAATACGGATACACCCCCATGAGCTTTCGCAATGTTGTTGATTAATTCCATAATTAGCACTGTTTTACCCACTCCAGCTCCCCCGAATAGTCCGATTTTTCCTCCACGGCGATAAGGGGCTAAAAGATCTACTACTTTAATTCCTGTTTCAAAAATAGATAATTTTGTATCTAACTGTATGAAGGCAGGCGCAGATCTATGAATAGGGGATGTTGTGCGACTATTTACAGGACCTAAATTATCAACGGGTTCTCCAAGAACGTTGAAAATTCTTCCTAGAGTAGCCCCCCCGACTGGAACACTTAGAGGAGCTCCCGTGTCAATCACTTCCATTCCTCTCATTAGACCATCTGTAGCACTCATAGCTACAGCCCGAACTCGATTATTTCCTAATAATTGTTGTACTTCACAAGTCACATTAATTTGTTGACCGACAGTATCTTGACCCTTAACTACCAAAGCGTTGTAAATATTAGGCATCTGGCCCGGGGGAAAAGCTACATCTAGCACCGGGCCAATGATTTGAGTAATACGCCCCAGGTTATTTTTTGGAAGCGTGGAACCCCCAGGATCAAAAGTAGTAGGATTGATTCTCATAATATAATAATAAATAAAAAAATATATATATGTTGAAAATTTTCGAGTCCAAAAAGGATGTTCGATAGCAAGTTGATCAATTAATTAAATAATAAATGCAAGTTAGCACTCGATTTCGTTGGTACCATCCAACGAATCCAATTTAATTGTTTACTTAATTTTCTGTTTACTTAATTTTCAATTTCAATGGGTGAATTTTCAAGTTCAACTAACTCATTTTCAAAATATCAAGTGAATAAATACAAAGGCTTCCCGAAGCCTTTCATTTGTCTATCATTATAGACAATAATAATAATATCCTATCCTATGGAATTTGAACCTAAACTCTATTTACGATTTATTATTTCTATTTCTATCTCATATCTCATGGGCCTTTATTCGTTATGTTATTTCAACATATTTATTTTATTTATTTTTATTTATTATTTATATTTACGATTTACGCGGAGCAATTATTATTTGCTTTTGTTTTTTCATAGACGAATTCCGCATATTTTCACATATAAGATTTACATATACAACATATATCTATGTCAAGAGAAAATTTATTATTATTTAGATATTTCGATTCCAAAAACTTAAGGATTTAGAAAATTGAAAAAAAAAAAAGGGATTAGGTTGCGCTATACATATGAAAGAGTATACAATAATTATGTATTTGGTGAATCAAATTCAAATACATGGTCTAATAACCAAATTCTTATTAGTTAATAATATTTAATAATATTTAAATTTAATAATATTTAATAATATTGGTTGATAGCTTTGTGAAAGATTCCTGCGAAAGATTTCATTAACTCCTAATTCATGTCGAGTAGACCTTGTTGCTGTGAGAATTCTTAATTCATGAGTTGTAGGGAGGGACTTATGTTACCACAAACAGAGACTAAAGCAAGTGCTGGATTTAAGGCTGGTGTTAAAGATTATAGATTGACTTATTATACTCCTGACTATGAAACCAAAGATACTGATATCTTGTCAGCATTCCGAGTAACTCCTCAACCTGGAGTTCCGGCTGAGGAAGCAGGGGCTGCGGTAGCTGCTGAATCTTCTACTGGTACATGGACAACCGTGTGGACCGACGGGCTTACCAGTCTTGATCGTTATAAAGGACGATGCTACCACATCGAGGCAGTTGCTGGAGAAGAAAATCAATATATTGCTTATGTAGCTTACCCCTTAGACCTTTTTGAAGAAGGTTCTGTTACTAATATGTTTACTTCAATTGTAGGTAATGTATTTGGGTTCAAAGCCCTACGCGCTCTACGTCTGGAGGATTTGCGAATTCCTCCTGCTTATTCTAAAACTTTCCAAGGCCCGCCTCATGGCATCCAAGTTGAGAGAGATAAATTGAACAAGTATGGTCGCCCCCTATTGGGCTGTACTATTAAACCTAAATTGGGGTTATCCGCTAAGAATTACGGTAGAGCAGTCTATGAATGTCTCCGTGGTGGACTTGATTTTACCAAAGATGATGAGAACGTGAATTCACAACCATTTATGCGCTGGAGAGATCGTTTCTTATTTTGTGCCGAAGCACTTTATAAAGCACAGGCGGAAACAGGTGAAATCAAAGGGCATTATTTGAATGCTACTGCAGGTACATGTGAAGAAATGATGAAAAGGGCTGTATTTGCCAGAGAATTGGGAGTTCCTATCGTAATGCATGACTACTTAACAGGGGGATTCACTGCAAATACTAGCTTGGCTCATTATTGTCGAGATAATGGGTTACTTCTTCACATTCATCGCGCAATGCATGCAGTTATTGATAGACAGAAGAATCATGGTATGCACTTTCGTGTACTAGCTAAGGCATTACGTATGTCTGGCGGGGACCATATTCACGCCGGTACCGTAGTAGGTAAACTTGAAGGGGAAAGAGAAATCACTGCGGGCTTTGTTGATTTACTTCGTGATGATGTGATTGAAAAAGATCGAAGCCGTGGTATTTATTTCACTCAAGATTGGGTTTCTCTACCAGGTGTTCTGCCCGTGGCTTCAGGGGGTATTCACGTTTGGCATATGCCTGCTCTGACCGAGATCTTTGGAGATGATTCCGTACTACAATTCGGTGGAGGAACTTTAGGACACCCTTGGGGAAATGCACCAGGTGCTGTAGCTAATCGAGTAGCTCTAGAAGCATGTGTACAAGCTCGTAATGAGGGACGTGATCTTGCTCGTGAGGGTAATGAAATTATCCGTGAGGCTAGAAAATGGAGTCCTGAACTAGCTGCTGCTTGCGAAGTATGGAAAGAGATTAAATTTGAATTCCCAGCAATGGATACTTTGTAATCCATTAATTGACGTTCATTCTCTTAATTGAATTGCAATTAAACTCGGCCCAATCTTTTACTAAAAGGATTGAGCCGAATCCAAAGATACTAATACGAATACAAAGATACTAATACAAGGATTCTATTGTATATATTTTTGATGATACATCCTTAGCTAAGTATACAAGATCTTAAATACAAAATATAAAACTAAACAACTCAAATCTTTCTATTGTTGTCTTGAATCCACAATTAATCCTAAGGATCTATAGGATTGGTATATTCTTTTACATCTCTAGTTTCGAATCATGGGTCGAGCCAAGTATCACAACTTCTTCTACCCATCTTGTATATTGTCCTTTTCATTCCGTGTTGGAATAGGAATTTATTCATATTAATAATTCATATTAATAGATGAAATCTTACGAAAAATGTTCTTCTTCATAGTCTTATAAGATTATAAGAAACGAAATATTTATTTTCTCGACGTGAATTTGATATAACATGACAAATTCCTATTCTCCTATTCTACTTATATTTTATTTAGTATACTTATATTTTATTTAGTATTTAGTTCTATTTATAATTATTCTAATATTTAGAATTATTAAAATTGAAAAAAAAAAAATTGAAAATGTGGTATTTCGTATATAGTGAAGTCATACTTCTATAGTGAAGTCATACTTCGGGTTCTTACAAAAGCAAAAGAAATCATTTTTTTTTTCAAAACCTACTCCTTATTTTGTTATATTATGTTATATTAGTTAATACTTCTAGTGATTGAATCGATATGCGTATTCTGAGCGGAAATGAAATATTGAGAAATATTGAAATGAGTTTTCTTTTCATCGAATGATTATTCATTTATTTTTTTGATGTAAATTAAATATCGGAAAGAAAGCTTTATGAAAAAAGGGTGGTTCAGTTCGATAGTATCCAAGGGGGAGTTAGAATACAGATGTAAGTTAAGTAAATCAAGGGGTAGTCTTGATCCTCTTGAAAATACCAGTGTAAGTGAAGATCCGATTATAAATGATACAAATAAAAACACCCATAGTTGGAGCAATAATGACAGTTCTAGTGACAATAATGTTGATCATTTAGTCGGTGTCAGGGATATTCGGAATTTCAATGATGATAATACTTTTTTAGTTAGAGATAATAATAGGAACCGTTATTCCATATATTTGGATATTGAAAATAAAGTTTTTGAGATTGACAAACATCATTCCTTTCTGAATGAATTAGAAAGTTTTTTTTATAGTTATTGGAATTTTAATTATCTGAATAATGGGCCTAGGAGTAACGACTCCTACTATGATCATTATATGTATGATACTAAATATAATTGGAATAATTCCATCAATAATTGCATTGACATTTATCTTTGTTCTCAAATCTGTATTGATAGTTATATTTTAAGTGGTAGTGACAATTATAGTTATAGTTCCATTTGTGGTGAAGGCGGAAATAGTACTGAAAAAGAGAATTCCCGTTTAAAAACTCGTACAAATGGTAGTGATTTAATTATAAGAGAAAGTTCTAATGATCTTGATGTAACTCAAAAATACAGGCATTTGTGGGTTCAATGTGAAATTTGTTATGGATTAAATTATAAGAAATTTTTGAAGTCAAGAATGAATATTTGTGAACAATGTGGATATCATTTGAAAATGAGTAGTTCAGATAGAATTGAACTTTCGATTGATTCCGGAACGTGGGGTCCTATGGATGAAGACATGGTATCTTTGGATCCCATTGAGTTTCATTCGGAGGAGGAACCTTATAAAGATCGTATTGATTCTTATCAAAGAAACACGGGATTAACCGAGGCTGTTCAAACAGGCGCAGGTCAGCTATACGGCATTCCCGTCGCAATTGGGGTTATGGATTTTCAATTTATGGGTGGTAGTATGGGATCCGTAGTAGGCGAGAAAATCACTCGTTTGATCGAGTATGCTACCAATAAATTTGTACCGCTTATTCTAGTGTGTGCTTCCGGAGGAGCACGCATGCAAGAAGGAAGTTTGAGCTTGATGCAAATGGCTAAAATATCTTCCGCTTTATATCATTATCAATCGAATAAAAAGTTATTTTATGTATCAATCCTTACATCTCCTACGACTGGTGGGGTGACAGCTAGTTTTGGTATGTTAGGGGATATCATTATTGCTGAACCCAACGCCTACATTGCATTTGCCGGTAAAAGAGTAATTGAACAAACATTGAATAAAATAGTACCTGAAGGTTCACAAGCGGCCGAATTTTTATTCCATAAGGGCTTATTCGATCCAATCGTACCACGTAATCCTTTAAAAAGTGTTCTGAATGAGTTATTTCAGCTCCATGCTTTCTTTCCTTTGAATCATAAATAAATGAATCATAAATAAAGAGGGGGGCCTTAATTAGTTAATTAAATTAATTAGTTAATTAAATTAGTTAATTTTGTTTTTTAATTTATGGCGAACAAATATTTATTTATCGTTTATCAGAATCAAATATCAGAATCAAAGGAAAAATCGATTCCTTGGATTGTTTTTGGTGACATAAAAGTCAATTGTAGAAAGAATCATGTAAATAATTTTTTTTTTTTGTCGATAGTTCTGATTACTAATTAGTTACTAATTAGGAAACCTCTATCAACAAGATAAAAGAGTGAATTCTTTCTTCCGCGAAATTCAATTGGACAAGGTAAATACTAAAGAAAACGAATTTCATGTTCTTTTCTTACCTATGTATTGTATTGTATAGAAAATATGGTAGAAAATATGGAGCCTTCCGTATTTCTATAATCCCCCGAATCCCTTTACTAAAAATCCCTCTTGCTTCCTCGAATTGGAACGAGTTTTTCGGTAATTTAGAAGCGGAAAAAATTATTTATTCGTTATTAAAATTCAAATTATACGACACGAAAAAGATAATACAAGAAGAATAACAAACAAATGTATTATCATACATATATTTTATATGTAGAAAGAGGACTAAATTCATTTAGTTAGTTCTCCACTCCTTGCACTTTATTATAGATACTCATCTATACTCATATATACTCACTTAGATATACTTAGATATACTTAACTTAATAGAATTTTCTACGAATTATAATGATTTTAAGATATATTTTTAACAATATAAAATAACAATAATAAATATAACAATAATAAATAAAAAAATTAATATAACTATAACAATAAATAACAATAAATAACAGGTACAAATATTAAATCGAGGTGCCCATTCTATGACAATTCTCAACAACTTACCCTCTATTTTTGTGCCTTTAGTAGGCTTAGTATTTCCGGCAATTGCAATGGCTTCTTTATCTCTTCATGTTCAAACAAACAAGATTTTTTAGATCTGATGGGGCAAATTTAATTTTATATATTTTTCAAGACTTAGACTTGAAATATCTATTTAGTATAATATCATATAAAACGCGACTTCCTTCAAACATAAATGAACCAACATAAATGAACCAACATAAATGAAACTTAGGCAAGCGTAAATAGGATATGTGAGGAAATGAGCTATTTGAAAATAAGTCGAGATTGGACAGATAGCGGATCATATGAAAGAAAGGAAAGGGCTCCTATTATTTTAGATCTAACGAATTTCATTTCATGAATTCCTCCTAAAGGTTCACATCATAATAATGCGAGTTAATGAAAGTTACTTTGGAAAAAAGTAAGATCAAATTAATTTAGGCTAGTCTCCTACTTCCAATAAAATGCAACTGAATTTAGTATGAGTTCTCGATCAGAACATATATGGATAGAGTTTATAGCGGGGTCTCGAAAAACAAGTAATTTCTGTTGGGCCTTTATACTTTTTTTAGGTTCTTGGGGGTTTTTATTGGTTGGAATTTCCAGTTATCTTGACAGAAATTTAATATCTTTATTTCCGGCTCAGCAAATAATTTTTTTTCCACAAGGGGTCGTGATGTCTTTCTATGGGATCGCCGGTTTATTTATTAGCTCTTATTTGTGGTGTACAATTTCTTGGAATGTAGGGAGTGGTTATGATCGATTCGATAGAAAAGAAGGAATAGTGTGCATTTTTCGTTGGGGATTTCCTGGAAAAAATCGGCGTATCTTACTCCGATTCCTTATGAACGATATTCAGTCTATCAGAATAGAAGTTAAAGACGGTATTTATGCTCGGCGTGTCCTTTATATGGAAATCAGAGGCCAGGGGGCCATTCCTTTGACTTGTACTGATGAGAATTTGACTCCACGAGAAATGGAACAAAAAGCCGCGGAATTGGCCTATTTTTTGCGTGTACCAATTGAAGTATTTTGAAATCAACTGAGGAATGAACATTTTCTTAGCAGAAGGAAAAAAATCCAAGAGTCTTCTTTTGTTCGATAGCACAACCTAATTGGAATTTTTTCACAATACTGATGAACCAAAGAAAATGTATTATATATATATATATATCAAATATACAAACAATTATAAAAAAAATAAAACTTTTTTTGTCCACAATTTTTTTTTTTTTAAATATCAAATATAGAAAGCAATTCTTTTATTTCGAAATCCTAATTTGAAGTGGCGCTTTTGGACATTCGCCGCAAAGAAGGAATTGCTTCGAATTTGAGCAATTGACATATCCGGAAACAATATTGTTTTCTTCATTCGTGTACGCTTTCTTAGGCTCTTTCTGTAGTCTTTCTAAATTCAAGGGCTAACCAGTGACTCACAAATAAAAAAGAGGGAATAGATTAATAAGTTCGAAACCTTGTAATAGAATTTATGCTTGATATAAATATTAGATCGTATAGAGTCAACGAATGAGGTGAGTTCATTAAAAATTCACAGACGAAAAATGGAAAAAAAAAAATATTCATTCCCCTTCTATATCTTACATCTCTAGTATTTTTGCTATGGTGGATCCCCTTTTCATTTAATAAAAGTCTGGAATCTTGGGTTATTAATTGGTGGAATACTAGGAAATCCGAAACCCTTTTCAATGATATCCAAGAAAAGAGTATTCTAGAAAAATTCCTAGAATTAGAAGAACTTTTGCTCTTGGACGAACTGATAAAGGAATATCCGGAAACACATTTACAAAAATTTCGTATCGGAATCCACCAAGAAACGATCGAATTGATCAGGATGTACAATGAGGTTGGTATCCATACGATTTTTCACTTCTCAACAAATCTAATCTGTTTCATTATTTTAAGTGGTTATTCTATTCTAAGTAATGAAAAACTTATTATTCTTAATTCTTGGGTGCAAGAATTCCTATATAACTTAAGTGACACAATAAAAGCTTTTTCTATTCTTTTAGTAACCGATTTATGTATAGGATTCCATTCACCCCACGGTTGGGAACTAATGATTGGCTCTATCTACAAAGATTTTGGATTTGCTCATAATGATCAAATTATATCTGGGCTTGTTTCCACTTTTCCAGTCATTCTTGATACCATTTTTAAATATTGGATCTTCCGTTATTTAAATCGTATATCTCCGTCACTTGTAGTGATTTATCATTCAATGAATGACTGAAAAATGATCCACTGATCCAATTAGAATGTTTGTTATTTTGTACATAAGCAAAATATTCCAAATCTGTTTTCTACACTTCTTTTTTTTCTATACATTTAAGAGTCTAGACATCCAAGAGATTCAGATTCTTCTCACATTTTAGTTTTAGTAAAAATTTTTCAGTAAATACCAGCATCGTGGATAGGGAACTTTATTAGCGACCTATCTAATTTTATTGTATAAATTTTTGGGATCAACGATTGTACCATGCAAAATAGAAAGACCTTTTCTTGTATAAAGGAAGAGATTACTCGCTCCATTTCCGTCTCACTCATGATATATATACTAACTCGGTCATCAATTTCAAATGCATATCCCATTTTTGCACAGCAGGGTTATGAAAATCCGCGCGAAGCAACTGGGCGTATTGTATGTGCAAATTGTCATTTGGCGAATAAGCCCGTGGATATTGAAGTTCCACAGGCAGTACTTCCCGATACTGTATTTGAAGCAGTTGTTCGAATTCCTTATGATATACAACTGAAACAAGTTCTTGCTAATGGCAAAAAAGGGGCTTTAAATGTAGGGGCTGTTCTTATTTTACCCGAGGGATTTGAATTAGCCCCCCCTGATCGTATTTCGCCAGAGATGAAAGAAAAGATAGGTAATCTATCTTTTCAGAGCTATCGCCCCACTAAAAAAAATATTCTTGTGATAGGTCCCGTGCCTGGTCAGAAATATAGTGAAATTACCTTTCCTATTCTTGCTCCGGACCCCGCTAATAAGAAAGATGCTCATTTTTTAAAATATCCCATATACGTAGGCGGCAACAGAGGAAGGGGTCAAATTTATCCCGACGGGAGCAAGAGTAACAATACGGTTTATAATGCTACAGCAGCGGGTATAGTAAGCAAAATCATACGAAAAGAAAAGGGGGGGTATGAAATAACCATAACGGATGCGTCAGAAGGACGTCAAGTAATTGATCGTATACCTCCAGGACCAGAACTTCTTGTTTCAGAAGGCGAATCCATCAAACTTGATCAACCATTAACTAGTAATCCAAATGTGGGCGGATTTGGTCAGGGGGATGTGGAAATAGTGCTTCAAGACCCATTACGTATCCAAGGTCTTTTGTTCTTTTTTGCATCGGTTATTTTGGCACAAATTTTTTTAGTTCTTAAAAAGAAACAGTTTGAGAAAGTTCAATTATCCGAAATGAATTTCTAGATCCGTGGATGTATCAGCATCAAGTTCTTAAAAAGAAAACAATTTTTGTTGGCAATTATGTGTGATCAAAAAAAATTCTGCAAAGCCTTTTTTTTTTCTATTTATTTTTTTTATACCAGATTTGGGGAATTACTTGTACCGCATTTCTAGTCATAGTATAGATATTGGTAAAAAGACGAGTTGAATTTATCCCCTCCTTTTTTTTTTAATCTAACTAGGAGGACGGTGTAATTATGTCACTCTTGGCAGATTTAACTGTCATACAATATATCAATAGCTTTTTCTATTCTAATAGAATCAAATTCGACTCGATACTAAGCATAAGATAAGTAAGTAGAAAAGCAAAGGCTAAATGCGGAGAATAAGGGAGTATAGAAGGTATTATTCTATTGGTCTTTCTAGCGTTCGACACAAGAAAATATGGGAAAATTTTCTTTTCTTGTGTTGAAAGAATAATGATTCTGGATCCCATTTGTCTAAGATTCCCATTCTTAGTTTATCTTTTTCCAGGTTTATCATAACTTCTCTTTCTTTTTTATACGCTTATTTATACGTATAAATTCTATTTATTACGTATAAATAAAAAATCAAAAGTAGTGGACAAATAAAAAAGAAAGGTAAATTTTTTGAGAAAATAGAACTTCTTCAATGAATTTCTAAAAAAAATTTCCACTTTGATTCGATATTAAATATCAAAATAAATTAAAATAAATAGCATACAGTTCTATTAGTATAGCAAAATTCGCATGATATCGGATCTACATAAATAAATATAGAAAATACATATTCTAATTATGTCATCGAGGAAAAGAAAAGGAAATTAAGTAATTCTTTCTTTCGTATAACTTTGAAAGTATTGATAAATACTATCGAGGAACAAATGTTCGGAATTAATTAATGAAGTTACGTTTTCAAAAAAACCATTCAGAAAAAAAGTGTAATGGAGTTTTTGAAATATTTAAAATATCAAAAAAAAAAAATGGATTCATTTTTTTTTTTTGATATTTCTATATTTATATGAATAAAGTATTATGATTATTAAGAACTCAACAGAGTATCCCCTTTTGTTTTCTGTCTAATTTGAGGGGGTCCTGTTGAGTTCTTACGCTTTCATGTCTACACCTTAGTTCATCCGATTCCTACAGGGACGATCCCAATCCGGAATATGAACCATAAAAGAAAATGCCTATTAAACCAATCACAAGAATACCCGTTACAGTACCTATTATCCAAAGAGGAATCCTTCCAGTAGTATCGGCCATTTATCTCACTTCCCTCCACATTTAATCAAGGGGTCATGCTATAGACATAAACAGTCATAGATAAGTATGAGATGATATCCTTCCGATGGGATAAGAGAATTTCCGCTCTTATTTATTATTCTACTCTTCTCTTTTCTCCTATTAATTGAAGAAATAATTAGAAAATTAATTGAAGAAATAATTAGAAAATAAAACAGCAAGTACAAAAATGAGCAATAACCCCCAGTAGAGACTGGTACGATTCAATTCAACAGTTTGTTCGTTCGGGTTTGATTGTGTCATAGCTTTAGAATTAATTCGAATTAGGTTTATCGTTGGATGAACTGCATTGCTGATATTGACCCCAAAAAAGAAACGGTAGGTACAGCTAATCCATGAACAGCCAACCATCGTACTGTAAAAATTGGATAGGTTCGATCTATAGTCATTGGGGCCTCCTAAAAAGATCTACTAAATTCATCGAGTTGCTCCAAAGAATCAAAACGGCCAGTTATTAATGGAATTCCTTGTCGGCTCTCTGTAAAATATTCATTTGGACGGGGGCTTCCAAATACATCGTAAGCTAAACCCGTGCTGACAAATAACCAACCCGCAATGAATAGGGAAGGTATAGTAATGCTATGAATGACCCAATATCGAATACTGGTAATAATATCAGCAAACGAACGTTCTCCTGTGCTTCCAGACATGCTGAGCTCCACATATTCTTGTACAGTCAAAAAGGGATCGATTTCGTAAAAGATAAGATCAGTAAGTGAAAATTCACCGAAATGAAATCTTTGTGAGATCGTCAATATTTTACCAAGGGTTTATTTAAAGTATACCGAATCAGTATAGCTATCCTTCTTCTGACACAGCAACGCAACTTCAATCAGTAATGAAGTCCTAAAAAATTTCTTTACTTTTTTTCTTGTCGCTGTAAAACCGTGTACCATAAATCAGGTAAAATGAGAATTTGACGGGTTGCTTTTTAATAATACTAATTCATGAAAGAGATTAGCATATTGTCACAATTAAAAAAGAGATTATCATATTGTCACAATTCAATTCGATGCGAAATCTAAAAAGCCCTCCTTCGTAGTTGTATAAGAAGAGTTTTTTTTTTGAATCCCTTTTTTTTTTTATTTTTTTTTTCATTTTAAGGAATTAGGGAGTCATACACTAACAAGTACTGGTAGTAGAGAGTATTCGATGAAAGAAGGAGAACAACAACAAATAATTGCAATAATCAATATTTACGATGCACACATTCTTTATTATTGTATTAGATCAAAAAGGTCTTTCTTGACACTTAACTATAAAGAGAGGGTTTTTGCTTTTACTTTTAATATGGAAAGAAAAAAAAATGGAAACCCTAGAAAACAAAAACAAAAGAATAATAGGAATTACGAGCTTTAGAATATTAGAATCTAGTTGGACCAAAACAAAATACAGATTGAATTTTTTGAGTGATTTGATCGTACAATACTTTTTTTTATTCTTTTCTTATTCGAGATATTATGGGAATGAATCGACTAATAAATTGAATTAAGTTAAAATGAAAAAGTAACAAAAAAGTAAAAAGTAAAGGATAAATAAAGGCTATTATAAAGAAAAATAGGGATCACTTTTCGTTCTAAAATAAAAAAAAAATGGATTCGATACAAATAAAACAAATAAACTACAAGATATAAATAAAATACAAATAAATCAATAATAAATAAACTGTTATTAATATTTTAATATATTTTTATTGTTTTAATATTAGTATTAGTTTTCTATTTTCTTTCTCACGAGTTGTACAACGAATCTTTTAATTCGGAATCATGGGAGGATAGGTAGATCTCATAGATGATGAATTTATTTATTTATTTTTTTTATATTCGGTTTAGTACTCTATTTTTGTTAGTACCATTTATAATCTATAATGATAATGATTGCTAAATTCAAAACGTTCACTTGGTATTTTTGTTTATTCTCCTATCTTTCAAAAAACAAAAAATTGAACTTGGGGAAGTGCTTTACAAACACATATGTATAAAAAAAAAATAGTTTATTTAGTTCCTTCATGCTTATTATAACTAGTTATTTCGGTTTTCTACTAGCAGCTTTAACTATAACTTCAGTTCTTTTTATTGGGCTGAGCAAGATACGACTTATTTGAAATTCATTGAAATGAACAATTCCTAAAAAGAAAAATAAATTCTTTTGCCGTATTCCATCTATTCTCCAGTTCCTTGCCGTATCAATTTTCAATTTTTGGTTATTGAGATTTCTGGTCAATATGGATTAATATTTAAGGATAGATATTCCCTCCCTTTTTAAACAAATCCCTTTATAAACAAATTGAAATGATTGAAGTTTTTCTATTTGGAATCGTCTTAGGTCTAATTCCTATTACTTTGGCTGGATTATTTGTAACTGCTTATTTACAATACAGAAGGGGTGATCAGTTGGACCTTTGATTAATTATGATTAACGCCTTGTTTTTTTGACCTTCTCCTTCTCCCTTCTTTAATCCACAGGAGGTCAAATTCAAATTGCTGTTCAATTTTTTCTATATAATTTTTGACCTAACAAAAGAAGAAAAGAATCACGCTCTGTAGGATTTGAACCTACGACATTGGGTTTTGGAGACCCACGTTCTGCCGAACTGAACTAAGAGCGTTTTCTTATCACAAAAAATAAGACTGTAAGGAAAAAGATTCTTTTTTTTTTTAACTCCAATACATTTTAAACGCCTATACTCTCATACATAATATGATAAAAATTAAAGATTAGGTATGTCCAATTTTAATTGATCTTAATTGATCCTTCGGTATTGCTCAGGGGTGAAGTTATAGGTAGGGATGACAGGATTTGAACCCGTGACATTTTGTACCCAAAACAAACGCGCTACCAAGCTGCGCTACATCCCTTTCAATTGGTTTATTTTATAATGTCATTGTAGAGAATACCTGTCTTGTTTTTCCACATACTTATTTCATTTTCTCTATTGATATACACAGCTTATCTTGCCAGTTCGGCTTTTTGATTTATATCCATATCATATAAATAACAATAAACTTATGTATATTTTCGATATTTATATATATAATCTATATATATATATAATCTATGGAAATATGAAAAAAAAAAATAGAAAACCCACCCTAAATTTCATAAATACTCGGGCGGAAAGGGACATATTTCATTTTTTTTTTTAATTAAGAAAAGAAGAATCTTATTTATCAAACCATTGTACATTTTAATTTGAATTAGGGATTTCGGATACAAACCAAATACGAGTGGCCGTTAACTACCTATATATCTGATCATATATGTATTCAATTCTGTATTACAATAAACATTATTTATTACACTAACGAAGGAGGATTTCAAATGCGAGATCTAAAAACATATCTATCCGTGGCACCAGTAATAAGTACTCTATGGTTCGGTGCTTTAGCAGGTCTATTGATAGAGATCAATCGTTTTTTCCCGGATGCGTTGACATTCCCTTTTTTTTCATTTTAGTTCTTAACGCCGGGGGGTGAAGAAGATTCGAGATATAATTAAATATCTGTGATTACTACCCCCCCTTATTTATTTTTAATTAGAATAAGTTAGAAAAGAGAAATAATAAAAGTGGATTCAAACTTAGCGAAACTCGGAACTCGAATCCAGTCGTCAAGTAAATTAACTCCAATTAAATTAAGAGAACGGAAGTGGAAATACGGTTAGGGCAACAATATGATACAAGATACTTAAATGAAATACTGTACTATGATTTGAATCTTAAATTTCTACTCTAAATACAGTTTAACACTTATTGTATTATTTTATTAAATTTTATTACTATATTCGTTGCACTATATTCGTTTCAACGAAATCCTTCATAATTTGCTTTCGAATTAGCAACTTCTATTTTTTCCTTCCTTCCTTTCTTCTTGACTTCGGATCGGAAAATAGAAGAGTTGAGGGAATAAAAAACCCAAAGGAGGTTCATGGCCAAAGGTAAAGATGTCCGAGTAAGGGTTTTGTTGGAATGTACCCTTTGTGTTCCAACCAGTGGTAATAAGAAATCGCCAGGCATTTCCAGATATATTACTCAAAAGAATCGACACAATACGCCCAGTCGATTAGAATTGAGAAAATTCTGTCCCTATTGTTCCAAACATACACTTCATGGGGAGATCAAGAAATAGATGGAACCGCTCACCTGCGGGTCACCTTTAGAAGGAAGATGAAAACTGACATACTAAACATATAATATGTTAAACATATAATATGTTAGGATATATATTCTATTTAAATATTAAATAGAAATAAACAAGTAAAATCCTATTTTATAATTTTTGATCCGAGCGAACGAAATAGGATTTTTTTTTTTGATTTTTTTGAAATGGAAATGAAAAAAGGAATAAACAAACCATGGATAAATCCAAGCGACTTTTTTTCAAGTCCAAGCGATCTTTTCGCAGGCGTTTGCCCCCTATCCAATCGGGGAATCGAATTAATTATAGAAACATGAGTTTAATTAGTCGATTTATTAGTGAACAAGGAAAAATATTGTCTAGACGGGTGAATAGATTGACTTTAAAACAACAACGATTAATTACTCTTGCTATAAAACAAGCTCGTATTTTATCTTTGTTACCCTTTCTTAATAATGAAAAACAATTTGAAAAAAGTGAATTGGTTGTAAGAACTACTGGTCTTAGAATCAGAAAAAAATAGGCTTATTCTTCAATTGAATCAAAATTCTAATCCGAACTCAAAGATAGATTAATCGTTTTCTCGAAAAATTCAAAAATCCAGATTTGATTGTCGTGTCTTAAGAAAAAAAAAACGAATTGGGAAAGACGAATAAATCTTTTTTTTATTGAATGTTTTTGCTCAGTTTGATTACTTGATCATATTATCATCCTATTTTATTATACTAATTTTTATTATACTAATTATATTAATTTCTATTCTACTTCCCTTTCCCGGAATTCGTTCTCCAGGGAACCTCATGTAACAAATTTGATTGGCTTATTTCCAATTTCCTTATTTTTATTTATTTTATTTATAATGTCATTGGAAATCATATAAAGACAATTTCTATTTAATAGAGCTATTTGTGCAAGTATTTTACGATTAAGAAGCAACTGTCTCTTGTACAGATTGTTTATTAATTTACTGTAACTATAGGATACACTATTGGTGCGAATTACTGCATTTATTCGAGAAATCCACAAACGACGAAAATTTCTTTTTTGTCTATCTCTATCTCGCTGGGCCGAAACCAAAGCTCTTATTTTTTGTTGAATAATAGTTCGAGTAAGTTTTGAATGAGACCCGCAAAAGCTTGAGGCAAATAAACGAATTTTTGTTTTACGTCTCCGAGCTATATATCCTCGTCTAATTCTGGTCATTGAATAAAGGGAACTTTGATGAATAACTCATTTCTTTCTGTTCTTTCAGTTATTCTTTTCTCCTTTTGTAGAATAACAAAACAGATTCTTCCAATGTATAAAACAATAATTCCAATGGCTTTTGCTACTATAACCTTCCCAACCCCGATTTGTTCTTTTTTTTTTTTCTAGGCGAAATGCCTAGAAAAAAAATTGTATTGATATTCAGTATCAAGCAAAAACATAATAAATAAAAACAAGTAGTGAATAGAAATGGATAAAGAAATCGTGGGTTCCATCGTTTCTATGGTTACGTTTTAAACGGTAAGGTCTTCTCTATACACCGGAGCCCCGTCCTTCATTTAATCAATGCTATTGTTAACTTGTACAGTTTACACTTTTTGGCTCTACCCATGAATTATCCAGTAATAGATCTTTCACAACAATGAGATTATCTATACAGATACAGTAACGATATTTAATTTAATTATGAATATTAGTTGATTGGCTGACCCTGTTAGTCCGTTCTTGCAAGAAGAGTAGGGGCATAATTTATTTTTTTGCCTGTTAATTTAAAAAGGATTTCCCCTGTTTAACGGATAGTCATTTGATACCAATGGGGAATTCGTTCTCATTTTAAATTGGAAATTGCGATGATTGAATTTGCACCAATGCAATGGAAACCATAAATTTGATACACAATAGAAAGATATGATAGATCTTTTTTTAGATAGTGCAGGAGGTTCTTCTATTCTATCCTATTCATCCGTACTGATTGTGGATAGTGGAAAAATGGTTTTCTTTCTTTTTTCCCAGCCCACGATTTGAACGAGTCGCGCATACACCCTAGTACATGTTCCTCGGCGCTGAGGGCATCCCCCAAGAGCGGGGGATTGGGTGACATTTCTGATTGGCTGTCTTGTGTTCCTAATAAGTTGTTTAATAGTTGGCATTCTGAATCGTATGCATAATGGGTCGGTTTAGATTGATCCTAACCTCGGATGATTATGAATTATTTGTATATTCTATTAATATTACTAGAATATTAAATAGAATATTAAACTCTGGTAAGAAAATCTCAAATTGTGATTTTGATTTATGCGAAATTCTTGCTATTTTTTATGCAACTGGTACAAGATCAACAATTCCATGAGCTTGGGCTTCTGTTGCTGACATAAAAACATCCCTTTCCATGTCTTCCGATACAACCCATAAGGGTTTGCCCGTTCTTTGTGCATAAACTCTTGTGAGGATTTCGCGCAGTTTCAGTAGTTCTTCCGCTTCCAGGACAAATTCTCCTATTTGTGCCTCATAAAAAGCAGCAATAGGTTGATGAATCATTACCCTGATGATATAAGATAATAAATGGTTACTCCATCTCGTATGATAATGATAAGGAGAAGAGAGGGGATAAAGAATAATAAGACAAAAAAAAATAGAATTGAACAACCGTATAGACATTGTTTGCGTATTGCACACGGCTCCACAATAGAATTTACCTTTTTTACCCTTTCATCGAAGAAACATATAGAGTCTATTAGTCCTAACTCGGTAAATGATCCAATAACCGCCCTTCCTTTAATAGGAGTTTAAAATACTATGGTGGTTCGGTTGCTTTATTTCATCGGCGATTTAGCAATCCCAAAGTTTTTTTTTTTCAAATAAAAAAATAATAATAATGAAAAAAGAATAGAATCTTGTTTTTTTCGTACTCTTTGATAATATAAATAATGTTAAAGATAATATAAATAATGTTAAAAGCCCTCTAGTGTAAAAACAAAAAAAAAATTTGTGATGCTGAAATGGGCCCCCGATAGATAAGAGAAAATCGGACCGTCCTTATATTTCTTTCATACTACTCTTTCGATACATAATCTAATGTTAAAAACAAAAAAAAATTTCTTATATCGAATTCGAAATGTCGTGCTAGTATTACTTAATATTTATATTTCATACATATGGCGAAGACATAGTTTTCTTTTTTCGTTCAAAAAAAAACTCATTGGCGCTAAGCGTGAGGGAATGCTAGACGTTTGGTAATTTTTCCGCCGACCAGGATAAAAGATCCCATTGAAGCGGCTAATCCCATGCACACTGTCTGTACATCCGGTTGCACAAATTGCATAGTATCATAAATGGCTACTCCAGGTATTACCCATCCGCCGGGAGAGTTTATAAACAAATACAAATCTTTGGTCTCACTTTCCATACTGAGATATATCATAAGAGCAATAAGTTGATTTGAGATCTCGCTATCAACATCTTGACCTAAAAAAAGTAATCTTTCTCGATAAAGTCGGTTGATTAGGATTAGGATAAAATCCTATCTAATCGGAACCCCACACGGACCTTTTGATGCATACGGTTCAACACAAATAAAATCGCGAAAAAAGAATCAATGTGTAGATTTCAGCCTTCCTTTTTTGATAATGAGTCCTTTCTAGTTTTTTTTTATAAGGAAGGGTATTTTCTTTCATTTTTCAAGAAAGATGAGTTTTGACCCGTTTGCCGATAACTATAAAAAGTAATTTATTAAACCTATCAAACTAACTTCTCATTGATGTATTCTTTCATCGCAATCCAATTCAAATCACAATGTCATTTTCTTGTTCCTGAATGGGCTTTTTCAATTCTTTTAGGTTTGTGCTCTACTCCGGGTAAAGATCTGCCTGATTTTTATTTGCATATATAGGGCAAATGCTCCCAATACCACACCTTTTTGCTACAACTTCCGTTTTTTTTTTTTCACTTCCTTTCACGTTTTCCACCAAGTATTTAACGTATTCATCATATTATTCGATTGATTATTATTAGCAGTTTGAAATTGCTCCTATTTATTATTTATAAATAGATATTTATAAATCATATATGATAAAAGAGTAATCATAGCTAGATTATCAGTTGGGTTTTCCTAAACGGAGCCTGGATAGTTTATTTTATTGGTCCAAACAATCCAACCATAAATTATTCTAATTGATAATAGTAATTTAGATACCCCCCAAGGGATAGATCTAATTGCACTTCATTGTATTTCACGCTCCAAATTTTGGATAATTTAATCAAACTTTTGGGTGCAAAACAGAGGATATCCCAATCGGGAGAGAGAACGGGGAAATTCCATACGGTCCAATATATCTGACAAGTCGTACTATATGTCAATCCAAATTGAATCGTCCTCTCCAGGATTTCTAAAAGGGACTTTTGGAACACCAATAGGCATTAAATGAAAGAAAAAAATTAAGTACTCTAGGTTACTTTGATATGGATATGAAAATTTCACTTTGATGTTAAAAGTTAATAAGGAATTTAGTGTCTTTATTATATTGTTCTTTATTTTATCATATTTTAGAGAGTCGATAAGTGCGTAGATTCGATAAGTTTATAAATAAAAAAGAAGTTTATAAATACAAAAGGGAAGATAAAATGAAAATGAATAAAGTCAAATTCTTACGAATAGGTCCTGAACAAATCTGTATAGAGTCACTTACACTTATATAATAATATAAATAATAATAATAATATAAATAAAGGGGAATCAGCCCCCCCGTTGCGTATTGATGCTTATCGGATATAGAATAGATTTGCTTCTCTTTGTTCTTACAAATAGGATTGTTATTACAAATAGGATTGTTACATGATTACTAATTATTACTAAAAGAATCGAAAGAATATTAGTCTTTTCTCTGAGATAATTTACTGAAAAGGTGGGGTCCATAATATCGGTTTTTCCAATGCAATAAAGTTACATAGTGTCTATTTTTCGTTGATAAATAAAGGGGTATTTTCATGGGTTTGCCTTGGTATCGTGTTCATACGGTCGTATTGAATGATCCCGGCCGTTTGCTGTCTGTTCATATAATGCATACAGCTTTGGTTGCTGGTTGGGCTGGTTCGATGGCTCTATATGAATTAGCGGTTTTTGATCCCTCTGACCCTGTTCTCGATCCGATGTGGAGACAAGGTATGTTTGTTATACCTTTCATGACTCGTTTAGGAATAACCAATTCATGGGGCGGTTGGAGTATCACAGGAGGAACTGTAACGAATCCGGGTATTTGGAGTTATGAAGGTGTGGCTGGAGCGCATATTGTGTTTTCCGGCTTGTGCTTCTTGGCAGCTATCTGGCATTGGGTRTATTGGGATCWMGAAATATTTTGTGATGAACGTACAGGTAAACCTTCTTTGGATTTGCCCAAGATCTTTGGAATTCATTTATTTCTCTCAGGGGTGGCTTGTTTTGGGTTTGGCGCTTTTCATGTAACCGGATTGTATGGTCCTGGAATATGGGTGTCTGATCCTTATGGACTAACCGGAAAGGTACAATCTGTAAATCCAGCATGGGGTGTGGAAGGGTTTGAYCCCTTTGTTCCAGGTGGAATAGCCTCTCATCATATTGCAGCGGGGACATTGGGTATATTAGCGGGCCTATTTCATCTTAGTGTCCGTCCGCCCCAACGCCTATATAAAGGATTACGTATGGGAAATATTGAAACCGTCCTTTCCAGTAGTATCGCTGCTGTCTTTTTTGCAGCTTTTGTTGTTGCTGGAACTATGTGGTATGGTTCAGCAACTACCCCCATTGAATTATTTGGTCCCACTCGTTATCAATGGGATCAAGGATACTTCCAGCAAGAAATATATCGAAGAGTTGGTGCTGGGCTAGCCGAAAATCAAAGTTTATCCGAAGCTTGGTCTAAAATTCCTGAAAAATTAGCTTTTTATGATTACATCGGTAATAATCCRGCAAAAGGTGGATTGTTCAGAGCAGGCTCAATGGACAACGGGGATGGAATAGCTGTTGGGTGGTTAGGACATCCTATCTTTAGAGATAAAGAAGGTCGTGAACTTTTTGTCCGTCGTATGCCTACTTTTTTTGAAACATTTCYWGTTGTTTTGGTAGACGGAGACGGAATTGTCAGAGCCGATGTTCCTTTTCGAAGGGCGGAATCGAAGTATAGTGTCGAACAAGTAGGTGTAACTGTTGAGTTCTATGGTGGTGAATTAAATGGAATCATTTATAGTGATCCTGCTACTGTGAAAAAATATGCTAGGCGCGCGCAATTGGGTGAAATTTTTGAATTAGATCGTGCTACTTTGAAATCCGATGGTGTTTTTCGTAGCAGTCCAAGAGGTTGGTTTACTTTTGGACATGCTTCGTTTGCTCTCCTCTTCTTCTTCGGACACATTTGGCATGGTGCTCGAACCTTGTTCAGAGATGTTTTTGCTGGTATTGATCCAGATTTAGATGCTCAAGTGGAATTTGGAGCATTCCAAAAACTTGGAGATCCAACTACACGAAGACAAGTAGTCTAATAGAACATTGATCTTTTACTTTTCGCCTCTATTTTATATTTTATTTTTTTTTTATTTGACATAAGGTACTGGGGATAACTTGATTTGAATCGCTGCCTTTTCTTTGAATCGTGTTCTTTATATATTTTCATTTTATATGGGAGACAATCCTAAATAAACAGTTAAGGAAGCTATAATTGTAAACCACGATCAAATCTATGGAAGCATTGGTTTATACATTCCTTTTAGTCTCGACTCTAGGAATAATTTTTTTTGCGATCTTTTTCCGAGAACCGCCTAAAGTTCCAACTAAAAAGATGAAATGATTTTTCATTATCTTAATTGAAGTAATGAGCCTCCCGAGATTGGGAGGCTCATTACTTCAGCTAGTCCCCGTGTTCCTCGAATGGATCTCTTAGTTGTTGAGAGGGTTGCCCAAAAGCGGTATATAAGGCATACCCAGTAAAACTTACAAGTAAACCAGATATAGAGATGGCGACTAGGGTTGCTGTTTCCATTATTATATAATTGAAATATATAATTTCAAGTTCAAGACCCCAATGGATCTATGATAAGATCATTTATTTACAATGGAATGGTATACAAAGTCAACAGATCTTAATTAATAAAAACTAGTATTTATGGCTACGCAAAGTGTTGAAGGTAGTTCTAGATCTGGTCCAAGACGAACTGTTGTAGGGGATTTATTGAAACCATTAAATTCGGAATATGGGAAAGTAGCTCCTGGATGGGGAACTACTCCTTTGATGGGTGTTGCAATGGCTCTATTTGCGATATTCCTATCGATTATTTTGGAAATTTATAATTCATCCGTTTTACTGGATGGGATTGCAATGAAGTAGATTTACAAGAACCATTAAGTTATAGTTTTTCAATACAAAGTGAAGGGTTCGGACCTCAGATTTTTTTAGCCCCATTCTCGTTCTATTCTATTTTGGGAGTTTGATCGTGGAATTTCTGTCTTTCTGTATTTCTGGAATATGAGTGTGCGACTTGTTATAATGGATCCTATTGATAGTACAGAAAACAGTTCTGTCATCTTGATAGAGATGGTTTTTTATCTCGTCAGATGTTTATTCTAGTATCTGGAGCACGAAATATATAAAATAGATTACGAAGTATTAAAACTATGATTCATATTTAAGATTCAGATCCCGTGACCGGATTCCAAATAATTTCAAAGAGTTATAAGTTATAAGGGATAAATTGAAAAATTTTTCTTCTTTCAAACTTTTTGTCTATGCTTATTTTGATCAAAAGACAAACCTTTCTTTGTATTTTTAGTTATTATATTTATTCATTGAATAAGTGATGATCCAAGGATTCTTACTCAGGCAAGCTTTGGATTTAGTTTGAAGATTTTATTGAATCATCGTGGTTCTAGTATGAATCTGAGGTTTCAATCGATTTATAGGATCTTAACAAGAAAATTCCTATCAATCAATAATAAAGAAAACAACAGTAAGGCTTTATTACATTTTATTACATACAAATAAAAATAATACCAAATCGAGGAAAATCAAAATGGGTAAATAGAAGATTCAAGAGGCCTGTAACGATCAACATCCAGAGATCAATGAGCCGACTTGATATTTTGGCAGTATAACCACAAAGAGGAAAAGAGGAGTTTTCATATTTTTTTTTTTCGTTTTTCGTATCTTCATCTTCAGAACAGATTGTTGAATTATAGGATTCAAAAGTTTCTATTCTACACACATTCTATTCTACATATATCCGTTTTAACTAGTATTTGGTTCTTTCTGTTTGAGCTATACGAGATGAAATTCTCATATATGGTTCTCGGAGGGGGAGTTCCCTTGGTTTACCTATCTCAATAAAGTCTATGATTGGTTCGAAGAACGTCTCGAGATTCAGGCGATTGCAGATGATATAACTAATAAATACGTTCCTCCTCATGTCAACATATTCTATTGTTTAGGAGGAATTACGCTTACTTGCTTTTTAGTACAAGTAGCTACGGGGTTTGCTATGACTTTTTACTATCGTCCGACCGTTACTGAGGCTTTTGCTTCTGTTCAATACATAATGACTGAGGTTAACTTTGGTTGGTTAATCCGATCAGTTCATCGATGGTCGGCAAGTATGATGGTTCTAATGATGATTTTGCACGTATTTCGTGTGTATCTCACTGGTGGCTTTAAAAAACCTCGTGAATTGACTTGGGTTACAGGTGTAATTCTTGCTGTATTGACTGCATCTTTTGGCGTAACTGGTTATTCCTTACCCTGGGACCAAATTGGTTATTGGGCAGTAAAAATTGTAACAGGTGTGCCGGAAGCTATTCCTGTAATAGGATCGCCTTTGGTAGAGTTATTACGTGGAAGTGCTAGTGTAGGACAATCCACTTTGACTCGGTTTTATAGTTTACACACTTTTGTATTACCTCTTCTTACTGCCGTATTTATGTTAATGCATTTTCCAATGATACGTAAGCAAGGTATTTCTGGTCCTTTATAGAGAATATAGATCGTAGATCTTTGTAATCCATCATTGATCATTGGGGGGGAGGAAGAATAGTATTTTATTGCTACAAATATGTATTATTAAAAAGAATAAGACATGTATTTGGATATTTCTCTTCAACTTTCATTTCAACTCCAAAAAAAAAATTGATTATTTATTTGACATGAATAGTGCCATGACTAGTTGAAGCGAATTCTCCTAAGAGAAAAATGGATTATGGGAGTGTGTGACTTGGACTATTGACTTGGCCGTGAAGATATATGCTTTTATCTGCCACATTGGAATTCACAATTCATAATCAAATGTGTTTTTGTTCCAACCCCTGTGTAAGCTCCATACAGAGGATAGGCTGGTTCGCTTGAAGAGAATCCTTTCTATGATCAGACCGAATCATGTCGTGCATGAACAGGCTTCGTAAAATCCAGTATAAAATCTAGTAGAATAAGTGATGTACTAGAATCCATATTTTAGCTATTTTAGCTACTTAATACTTCGTTTTATCTAGTTCATTTACTTAATACTTTTATGTAATAATTAATAGTATGGAAATGCAGTCATTTCCTCTGCATCGACCCGATTTTTGATGCTATCGGAGTGAAACAAGAGATCTAAAGAATGATGGAGGCTAAACTATATTAGTAACAAGTAAATCCTTTGTATGGAAAAAGTCTCAATATTTTTTGGAGATAAAAGCCAATTGAAAGGTATGAGACAGCCCAAAAAGCGTTTGGTCATGATCGACTTTATAGGCTTACTTGGGTATTGAGCATTTACCTGTAAGAACCCAATTTCTTCCAATGGATGATTGTAACTCTGGAAAAAAAAAATACAGTCAATTTTTTATTACATAAAATCATTCATATATGTGTAGATTCATATATGTGTAGATATGAATAATATATAGATTAATAATATATAGATTTTATAACATCTAAACATATAGATTCTTTATATGGAATATGCTTTATATGGAATATGGATCCATTTGGTTCGTTTGATTCTTGCTCGAGCCGGATGATGAAAAATTATCATGTCCGGTTCCTTCGGAGGATGAATCTATAAGAATTCACCTATCCCAATAACAAAAAAACCTGACTTGAATGATCCTGTATTAAGAGCTAAATTGGCTAAAGGAATGGGTCATAATTATTACGGAGAACCCGCATGGCCCAATGATCTTTTATATATTTTTCCAGTAGTAATTCTAGGTACTATTGCGTGTAATGTAGGATTAGCAGTTCTAGAACCATCAATGATTGGTGAACCCGCGGACCCGTTTGCAACTCCTTTGGAAATATTGCCCGAATGGTATTTCTTTCCCGTATTTCAAATACTTCGTACAGTACCCAATAAGCTATTAGGTGTTCTTTTAATGGTTTCAGTACCGACGGGATTATTAATAGTACCTTTTTTGGAGAATGTTAATAAATTCCAAAATCCATTTCGTCGTCCAGTTGCGACAACTGTCTTTTTGGTTGGTACTGTAGTGGCCCTTTGGTTAGGTATTGGAGCAACATTACCTATTGATAAATCCTTAACTTTAGGTCTTTTTCAAATTGATTCAATTGTAAAATATTACGACGGATGTATCTAGGGAATTCAATTGTAAACTAAAATATTACGATGGGTGTATCTAGGGAATAGTCACTTCAAAGTGCATTTTCCCTAGATAACATCTATTTAATTCAATTTTTGATCTATTTTCGGGAATATATGGATTGTGCTAAGAATTCAAAAGCTAAAAAGCTAAAAATTCATTATTTATTTTCATCTTCTTTACTTTGGAAAACAAAAGATGAAAATGAATACTGAATATAAATCCAATGGCTTTAAAATTTATTCTTTGGTAAACCAATTGCGAAATGCTTTTCTGTTTCTAGAATGCCTAATAGATGTTTTACATCTTCTATACGAAAATGTTTAATTTTCATAAGGTCGTCTTGACTGTTATTCAGCAGGTCTGCCAATGTATGTATATTGGACCTTTTGAGGCAATTATAGATCTTAGGAGTCAATTCTGATTGGTCAATAAAAATACATTTCAATGCTATTTCTTTTTGATTTTTCTTTAGTTTAGCCAATCTATCATGAAAAGTAAAAAGAGGTAAAGTAACTCTGTGTTGATTTTGTTCTAAATGTAAATATTCCTCTTCTGCATGTAGAAAAGGAATGAATAAATCAATCAAATTTCGGGAGGCTTCGTGAAGTGCTTCTTTAGGAGTTAAACTTCCATTTGTCCATATTTCAAGAACAAGTATTTCTTTCTTTTCATTCCCATTCCCATAAGAATGAACACTATGATTCGCATTTCGGACAGGCATGAATACAGCATCTATAGGGTAGTCTCCGTCTTGAAAGTTTTGTGGCGGTTTTATATGATAGCCCCGGTTCCTCTCGATTTGTAATCTAATAGACAAATCCATTGGTTCCGTTAGGTTAGCTATATGCTGTGTATTATCAATAATTTCCACGGAAGGCGGTAAGATGATATCTTGAGCAATTACATATCCAGGGCCCTTGACACAAATAGACGCGTCATGAATTCCATACAAATTGCTTCTTAATACAATTTCTTTTAAATTCATTAAAATTTCATGTATTGATTCTTGAATACCTGTTAGAGTCGAAAATTCGTGTGTGATTTTCTCAGATTTTGCACGTGTGATACATGTTCCTTCGATTTCTCCAAGCAAAACTCTTCGCATCGCAATGCCGATTGTGTCGGCTTGCCCTTTCATAAGGGGAGACAAAAGAAAGCGTCCATAATAAAGACGCTTACTATCGGCTCTTGATTCAACACATTTCCACCGTAATGTCCGATTAGATATTGTTACTTTCTCTCGAACCATAATAATATTTATTTTGATCAAATCATTGAATTTTTTATTTCTCTTGAAATCTATTCAATGTTTATTTTTACACACGTCTTTTTTTAGGAGGTCTGCAGCCATTATGTGGCATGGGGGTTACATCCCGGACAAAATTTAATAGTATACCACTTCTACGAATAGCTCGTAATGCCGCATCTCTTCCGAGACCAGGACCCTTTATCATGACTTCTGCTCGTTGCATACCTTGATCCACTACTGTCCGAATAACATTTCCGACTGCGGTTTGAGCCGCAAAGGGTGTCCCTCTTTTTGTACCCCTAAATCCACAAGTGCCGGCAGAGGACCAAGAGATCACCCGACCCCGTACATCTGTAACGCTCACAATAGTATTGTTGAAACTTGCTTGAACATAAATGACTCCTTTTGGTATTTTACGTACATTTTTACGTGAACCAATACGTTCATTCCTGCGTGAACCCATTTTTGGTAAAACTTTTGCCATATTTTATCATTTCATAAATGTAAATCAGGGATCGATGGATATATCCATTTCATGTCAAAAGAGACCTTTTTTTTTTTTATTTGTACTTATTTGTAACCGGATCCTTTAGGGATCTCCCGCTTAGAAAGATTATCCTTGTCTTTGTTTATGTCTCGGGTTGGAACAAATTACTAGAATTCGCCCCCGTCGACGTATCAGTCGACATTTTTCACAAATTTTACGAGCAGAGGCCCTTATTTTCATATTTGTTATTCCTTCATTTTGAATATATATACTTCTTTTTGTTTTTTGAAGCAAATGACTTTTGAAATCTTGACTTGTATTCCTATGAAAAGAATATTGAAGTTGAAAAAACTACCTAATCATTGGAATCTTTGTTGCGGAATTTCTAACTTAGACTTAGACGCTTTCCGGTCAAATCATAATAACTGCTTTCTATTTTGACTCTAGTTCCTATAAACGAATCTGTAGGATACCGCGGGAAAGTGATTCAGGAATTCAACTTTTCTGAATCCATTTTGACTCTTTCATTTGATTTAAAACCCTCTTTGAAGGATCAACTAATGTAATGACTAATATAATGTCAGAAGAATGCTATTAGAAACCTGTTTTTTTTTTCTTTTTTTTTTCACAAAACAAATCTGAAATCCGGATAAAATTCGGATATCAGAAAGATTACCATATATAACACAAGATTTCTCCACCGATTCGTTCTAATCTAGCTTCTCGGTCTGTCATTATACCGCGAGAAGTAGAAAGAATTACAATTCCCATCCCGCCTAAAATTTTAGGAATTTTTTGATAATTAGAATAGATTCGTAGACCGGGTCCACTGACCCGTTTTAAATTTAGAGTAATTCTATATGGTCCTCCCCTATTCCTTCTATGTCGTAGGGTTAATTCCACAAAATTTTTGTGGGCTTCCCCATGTTTCCTCACATTTTCAATAAAACCTTCGCGTAAAAGTATTTTAATAAGGTTTGCGGCGATGTTAGTAGATGTTATTCGAACAGTTCCTTTTCGATCCATGTCAGTATTTCGTATATAGGTTATTATGTCAGCAATAGTGTCCTTACCCATAATAAATTCAAATTATTATTACCTCCTAATCTTGATATAATCAACATACGTTTTTTATGAATTAATTATTTAAAAATTGATTTTTTTAATAAATTTTAATAAATTATGAATTAATTATTGTAATAAATTTATAATAAATTTATTAAATACAGGTATATGTGTAAAACACAATCTACTAATTAATTTCAATTTAATTTATTTCATGCCACTATTAGAACTAAAGTGGATTATGGTCTTATTTTAAATGTTATATATTTCATCTTATCTTTTATAATGCTTTATCTTATAAAATTATCTTAGAAAACTTCAGGTGCTAATGAAATTATTTTAGTGAAATTTAACTGTCTCAATTCCCGTGCGATCGCACCAAAAATTCTAGTTCCCTTTGGATTGCCTTCTTGATCGATGACAACTGCAGCATTGTCATCATATCGTATTATCATACCGTTGTTACGTTTGAGTTCTTTACAAGTACGTACAATTACAGCTCTTATCACTTCGGATTTTTCTAGAGATGAATTTGGTAGTGCGTCTTTGATCACCGCAACAATAATGTCACCGATATGGCCATATCGTCGATTACTAGTCCTTATAATTCGAATACACATCAATTCTCTGGCTCCGCTGTTATCTGCTACATTCAAATGGGTCTGAGATTGGATCATATCATTTTTGAATTTGTTATTTCAATGCAAAGAAAAAAAAAAAAGAAATATTGTTTGTCCAAAATAAAAAAGAGACTTGCGATTGTTTGTTTTCATCCCCAAGGTCCTTTGTCTTTTGATTCTATATACCTATTCCGAAATAATGAATTGAGTTCGTATAGGCATTTTGGACGCTGCTATTGAAATAGCCCTTCTAGCTATATTTTCTGCTACTCCGCCCATTTCATAAAGTATTCTACCCGGTTTAGCGACAGCTACCCAATATTCAGGGGATCCTTTCCCCGAACCCATACGTGTTTCTGTGGGTCTTACGGTAACGGATTTGTCGGGAAATATACGTACCCATATTTTTCCGCCGCGGCGCACATTTCGTGTCATTGCCCGACGTCCCGCTTCTATTTGTCTAGATGTGATCCAAGCGGGTTCAAGTGCCTGAAGAGCATATTTACCGAAACAAATATGATTACCTCGATAAGATATTCCTTTCATTCTTCCTCTATGTTGTTTACGGAATCGCATTCTTTTAGGGTTATAGTTGATGGTTCTTTCTCTACTCCATCTCTATTACAGAACCGAACATGAGAGTTTCTTCTCATTCAGCTCCTCGCGAATGAACTGATTCAAATAATAAACTCCATCTATGTATGGAATTAATGAATAATATACTGAATCATGGGAATCCTTGAAATTTGACCCAATCTTTGGGATTTGACCTAATTTCTGTCGAATTTATTTATTTACTATTTATTTATTTACTAATTAATATTTACTAAATATTTACTAATTAATTTATTAATTCTATTATTAATTCTCTTCAATATTTCTATTTTATTTTTTTATTTATATTTTTTATTTTATTATTAGTTTATATATTTTTTATTTATATAGTTGTTATATTTATTTATATTTATTTATTATATATATGTATATATTTATCTATATATTTAGTTATATCTATAGATTTATTTAAATAGATTTATTTAATTAAAGATTTATTTAATATCTAATTTATATCTAATTTATTGATCTAATTTATTGATCTAATTTATTGATCTAATTTATTGAATATCTATATGTTGTATATATTTATATATTTCTATTTAGTTATTTGGATTTAGTTATTTAGTTTATATATTATTTAGTTATTTAGTTTATATATTTATAGGTTCTATTATAAGTAATTTAGGATAGAGAAAATTTTTTCTATGTTTATATAATGTCGTTTTTGTTATAACATAGCGTTATAACGAATCTTTATTTATTTTTTATTTAATTTATTTATAAGTCTTTAGGTTTATAAGTCTTTATTATTATGATATTAGATTCCTTAAAGTTTAGGAATCCAATAACATAATAATCATCGCGGGCGAATATTTACTCTTTCAATATTTACTTCAATTTGTAGGATTGACCCATTATCTCTCAGAATAAATAAATTGTTTCCTGGTTCGTTTCGCCATCCCGCCCAATAAATCATTAAGATTTGTTTTCAATGAAAAAAAAATCTTATGTATTCACTGATTCCGTCGTTCCCATCCCTTCTTGATTAATGGTTAGGTCTTACTTTTACAGCGGAGCCTCTAATAAAATTCCCTAATAAAATACTGAAATTTGATGAAATTATTTCTTGAGTCAACCTTCTCAATCTTTATTGGCCCGAGGCTCTTGATTTTTTTTTGTTCTATGAACAGCTTCCTTTAATTTTCAATTAATTGGTATTGATGCTTTATTACCTTGGCTTTTATGAGATGACTCATCGACCTTACATATTGGAATCCTATATCGTTGATATCTTTTTTTCTTTCTTTCTCTCACCTTTTCATTTATCCGCAATATTTTATATTTTGCTTTACAACTCATAATCAGATTAGTTTTTCTTTTGTTTATGCAAAAAGTATTTCAATTACTATAATGATATGACCAATATAGCCATATGTTGACTTTTTCTTTAGATCCAAGATAATGCGAAGTGATGAGTTGGGTTATTATTTCTATATTTATTAGTTCATAGTATGGGTTAATCCATCTTTTTTTATCATCCTGATCCTCAAAATAAAAGAACAACGAGTCGCACATTAAGCATAGCAATTATATCAAATTATCAATAGAATTTTTTATTTTATTCAACCTTATAGAATTATAATTGTTCCTTTTTTTCAATCAAAATTCAAAATAAAAACAAAGAAGGAAAGAATTTGTCATTTTTTGTGCTATTTCTATCGATGACTAGAACGTAAAAATGACAAGTTAAATAAGGATCTTCTATTTCTTGGTCTTGTCTACAAATAGCCAAATTTTTATGCCTAATACCCCATATACAGTCCTAACTGTATAGGAACAATAATCAATTTTAGCTCGAATAGTTTGGAGAGGAACCCTACCTTCTCTAATCCATTCGACGCGTGCAATTTCTTTTCCGTCAAGACGCCCTGCAATTTGTATTTGAATTCCTTTTGTATCCGTCTGTTCAGTTAATTCAATAGCCTTTTTTATTGCTTTGCGAAAAGAAACTCTATTCTTTAATTGTCCGGCTATAAATTCTGCAAGAATATTGGGGTGCCCGTAAGGGTTTGTAATTCTTGTAATAGCAATGTTGAGTTTTTGATTTACCAAATTAAGTTCTTTTTTTACATTCATCTGTAATTTTTCGATTCTTTTAGGTCTATCTTCTATTAATAATTTTGGGAATCCCATATATATTAGGATTTGAATCACATCGATTCGTTTTTGAATTTCTATATGTCCAATTCCCTCAAGACCAGAAGATATTTTTATATTTTTTTGTACATAATTCTTGATACAGTTTCTTATTTTTTGATCTTCTTTTAAACTGTCAAAATAATTTTTTGATTGTGCAAACCAAATAGAATGATAACCTTGGGTTGTACCAAGTCTGAAACCCAGTGGATTTATTTTTTGTCCCATACTACTCCCGTACTATAACATATTATGAAATGTTGTATCTGTGGACTTATTTTTTGTTTTCCACCTTGATTTTTTTAAACTTATGTTAGAGTCTTCATATTCTTCATAGAATTCAGATAAAGCTATATTTGTTAATACAATAGTTATATGACAAGTTGGTCTTTTTATGAGATAATTCCGCCCCCGAGCTCGAGGTTTTAATTTTTTAACATTAGTACCTTCGTTGACTTCGGCTTTACTAATGACAAAATTGGCTTCGTTAAAATCCATATTATGATTAGCATTTGTTACTGCAGAATAAATCAATTTAAAAATGGAATAACATGTTCGATAAGGCATGAGTTCGAGTATCATAAGTGTTTCTTCGTAAGAACGCCCACGAATTTGATCAATTATTCTTCGCGCTTTGTGGGCGGACATAGATATATGTTGACCTAAAGTATATACTTCTGTAGATGGGTTCTTTTTTCTTTTTTTTATCATAAGATTAACCTCTTAATAATGAATGATGTTCGCCTTTTTTTTTTTTTTTTTAATATTTTTTTTTTTTTTTTTAATATTTCATTTTTTAATATTAATGAATTACCGATGGGATTTATTATCATTTTTTGCATGACCCCGGAAATTTAGACTAGATGTAAATTCTCCCAATTTATGGCCCACTATACGATCTGTTATATAAATAGGTACATGTTCCTTTCCATTATAGATAGCAATAGTATGGCCAATCATTGTGGGTATAATGGTAGATGCTCGGGACCACGTTACTAGTATTTCTTTTTCCGCCTTTGTGTTAAGTTTATTTATTTTTCTTAATAAATGATTTGCTACAAAAGGATTTTTTTTTAGTGAACGTGTCACAGTCAATTTCTCCTATTTTTTTTTTGAAAAGACGAAGAAACAAATTCTATTTTCTCTCCTATTTACTACGGCGACGAAGAATCAAATTATCACTATATTTATTCCTTTTTCGACTTCTTCTTCCAAGTGCAGGATAACCCCAAGGGGTTGCGGGTTTTTTTCTACCAATTGGGGCCCTCCCTTCACCACCCCCATGGGGATGGTCTACAGGGTTCATAACTACTCCTCTTATTACAGGACGCCTACCTAGCCAACATTTAGATCCGGCTCTACCCAAACTTTTCTGGTTCACCCCAGCATTCCCTACTTGTCCGACTGTTGCTGAGCATTTTTTGGATATTAAACGAACCTCTCCAGAAGGTAATTTTAATGTGGCCGATTTCCCCTCTTTTGCAATCAGTTTTGCTACAGCACCTGCAGCTCTAGCTAATTGTCCACCCTTTCCAAGTGTGATTTCTATGTTATGTATGGCCGTGCCTAAGGGCATATCGGTTGAAGTAGATTCTTCTTTTTGATCAATCAAAACCTCTTCCCAAACTGTACAAGCTTCTTCCAAAGCATACGGCTTTCCGGGTGTAGATGATGATATCTATACAGATGGATATCGTATAATGAAGTAAAGTACTACATGAGTGAATATATAGGAATCCAAATCTGCCCAATCACTCATGTTATGCTCTTCTACATCCTAGGTCTTCCCGTTCCTTCATCTGGCTTATGTTCTTCATGTAGCATTCAGACCGAATGACTCTATGAAATTACGTCGATACTTCCACATATCATATTAGGGGTAACGTAGGAGACATCTCTATTTTTCCCCAGGGGAATCTTTAGAATTCCCACTGCTTAACTTTCAATTCGCCTCTGACCATCAAATGAAATGTGAATAACCCGTCCTCCTCTCTTTGAAACAAGGGGCGCTTCTGGTTCTGTCGGTGCTTGAAACAATTTTGTCTTCTCCATATTACTATATCTCTAGAGTCAATAATTTTATATGAGGAACTACTGAACTCAATCACTTGCTGCCGTTACTCTTCAGTTTTCTGTTGAGGTCTATCCTGTAGAGGTACTCAAATTGGATCAGTGATCGATTTCTAGGTTTCGTCGTAAACCTAATTGGTTACTTCCAATTACGTAAATCAATAGTTCAAACCGCACTCAAAGGTAGGGCATTTCCCATTTTTATAGGAACTTCTGTACCAGAAATAATGGTATCTCCAATTATAGCCCCTCTGGGATGTAAAATATATCTCTTCTCACCATCCCCATAGTGTATGAGACAAATGTATGCATTTCGATTAGGGTCGTATTCTATGGTTACGATTCTACCATATATGTCTTTTTCATTCCGTCGAAAATCGATTTTACGGTATAGACGCTTATGACCTCCCCCTCTATGCCTTGCGGTAATGATTCCTCTGGCATTACGGCCTTTACCACAGCGATGCTGTCCATAGATCAAATTATTTCGTGTATTTCGTGTATTGGATTTCACTTGACTGTCTACGGTTCCATTGCGTGTGCTCGGGGTAGAAGTTTTGTATAAATGTATCGCCATGCTATTAAGTATTTTGATTTAAGTTCTTTTCTTTCTAAGAGGTGGAATAGAATAACCCGGTTGAAGCGTAATGATCATACGTCTGTAATGCATTGTATGTCCCATAATAGGTCTCATTCTTCTACCCTTTCCCGGGAGTCGATGGCTATTCATAGCTATTACCTTGACACCAAAGAAGAGTTCGACCCAATGCTTTATTTCTGTCCTAGTTGATCCTGATTCGACATTAGAAGTATATTGATTTTTCCCCAATAACCGAATACTTTTGTCTGTAAATACTGCATATTTGATTCCATCCATAAATAGATTTTCTTCCCTATGAGTTCTAGTCTCAATAAGAGTACTAGTTCTTACTGTTCATATGTTATGATATGAATATACCACACCAATTCGTTATGTATGGATGATGAGATTCCATTGATACAGAGCCAATTCCAATAGACTTATTGGAAGGTCCCATTGGCGTGCATCCAGTAGGAATTGAACCTACGAATTCGCCAATTATGAGTTGGGCGCTTTAACCATTCAGCCATGGATGCTTAGCGGGGATCCTCGTACATGGTGAATAACCAAATTCCAATTGAAATAAAATTTTGAGGATAAATCAATCCAATTTCGGAGGAATCAATGAAAGGACATCAAGTAAAATCCTGGATTTTCGAATTGAGAGAGATATTGAGAGAGATCAAGAATTCTCACTATTTCTTAGATTCATGGACTCAATTCAATTCAGTGGGATCTTTCATTCACATTTTTTTCCATCAAGAACGTTTTATAAAACTCTTGGATTCCCGAATTTGGAGTATCCTACTTTCACGCAATTCACAGAGTTCAACAAGCAATCGATATTTCACGATCAAGGGTGTAGTACCATTTGGAGTAGTACTATTTGTAGTAGTGGTCCTTATATATCGTATTAACAATCGAAAGCTGGTCGAAAGAAAAAATCTCTATTTGACGGGGATTCTTCCTATACCTATGAATTCCATTGGACCCAGAAATGATACATTGGAAGAATCCTTTGGGTCTTCCAATATCAATAGCTTGATTGTTTCGCTCCTGTATCTTCCAAAAGGAAAAAAGATCTCTGAGAGCTGTTTCCTGGATCCGCAAGAGAGTACTCGGGTTCTCCCAATAACTAAAAAGTGTATCATGTCTGAATCTAACTGGGGTTCGCGGTGGTGGAGGAACTGGATCGGAAAAAAGAGGGATTCTAGTTGTAAGATATCTAATGAAACTGTCGCTGGAATTGAGATCTCATTCAAAGAGAAAGATATCAAATATCTGGAGTTTCTTTTTGTATATTATATGGATGATCCAATCGGCAAGGACCCTGATTGGGAATTGTTTGATCGTCTTTCTCCGAGGAAGGGTCGAAACATAATCAACTTGAATTCGGGACAGCTATTCGAAATCTTAGTGAAAGACTGGATTTGTTATCTCATCTTTGCTTTTCGTGAAAAAATACCAATTGAAGTGGAGGGGTTCTTCAAACAACAAGGAGCTGGGTCAACTATTCAATCAAATGATATTGAGCATGTTTCCCATCTCTTCTCGAGAAAGAAGTGGGTTATTTCTTTGCAAAATTGTGCTCAATTTCATATGTGGCAATTCCGCCAAGATCTTTTCGTTAGTTGGGGGAATAATCCGCACGAATCGGATTTTTTGAGGAACATATCGAGAGATAATTGGATTTGGTTAGACAATGTGTGGTTGGTAAACAAGGATCGGTTTTTTAGCAAAGCACGGAATATATCGTCAAATATTCAATATGATTCCACAAGATCTAGTTTCGTTCAAGGAAGGGATTCTAGCCAATTGAAGGGATCTTCTGATCAATCCAGAGATCATTTCGATTCCATTAGTAATGAGGATTCGGAATATCACACATTGATCAATCAAAGAGAGATTCAACAACTAAAACTAAAAGAAAGATCGATTCTTTGGGATCCTTCCTTTCTTCAAACGGAACGAACAGAGATAGAATCAGACCGATTCCCTAACTGCCTTTCTGGATATTCCTCAATGTCCCGGCTATTCACGGAAGGTGAGAAGGAGATGAATAATCATCTGCTTCCGGAAGAAATCGAAGAATTTCTTGGGAATCCTACAAGATCCATTCGTTCTTTTTTCTCTGACAGATGGTCAGAACTTCATCTGGGTTCGAATCCCACTGAGAGGTCCACTAGAGATCAGAAATTGTTGAAGAAAGAACAAGATCTTTCTTTTGTCCCTTCCAGGCGATCGGAAAATAAAGAAATAGTTAATATATTCAAGATAATTACGTATTTACAAAATACCGTCTCAATTCATCCTATTTCATCAGATCCGGGATGTGATATGGTTCTGAAGGATGAACTGGATATGGACAGTTCCGATAAGATTTCTTTCTTGAACAAAAATCCATTTTTTGATTTATTTCATCTATTCCATGATCAGAACGGGGGGGGATACGCGTTACACCACGATTTTGAATCAGAAGAGAGATTTCAAGAAATGGCAGATCTATTCACTCTATCAATAACCGAGCCGGATCTGGTGTATCATAAGGGATTTGCCTTTTTTATTGATTCATACGGATTGGATCAAAAACAATTCTTGAATGAGGTATTCAACTCCAGGGATGAATCGAAAAAGAAATCTTTATTGGTTCTACCTCCTATTTTTTATGAAGAGAATGAATCTTTTTATCGAAGGATCAGAAAAAAATGGGTCCGGATCTCCTGCGGGAATGATTTGGAAGATCCAAAACAAAAAAGAGTGGTATTTGCTAGCAACAACATAATGGAGGCAGTCAATCAATATGGATTGATCCGAAATCTGATTCAAATCCAATATAGCACCTATGGGTACATAAGAAATGTATTGAATCAATTCTTTTTAATGAATAGATCCGATCGCAACTTCGAATATGGAATTCAAAGGGATCAAATAGGAAATGATACTCTGAATCATAGAACTATAATGAAATATACGATCAACCAACATTTATCGAATTTGAAACAGAGTCAGAAGAAATGGTTCGATCCTCTTTTTTTTCTTTCTCGAACCGAGAGATCCATGAATTGGGATCCTAATGCATATAGATACAAATGGTCTAATGGGAGCAAGAATTTCCAGGAACATTTGGAACATTTCATTTCTGAGCAGAAGAGCCATTTTCTTTTTCAAGTAGTGTTCGATCGATTACGTATTAATCAATATTCGATTGATTGGTCTGAGGTTATCGACAAAAAAGATTTGTCTAAGTCACTTCCTTTCTTTTTGTCCAAGTTACTTCTTTTTTTGTCCAAGTTTCTTCTTTTTTTGTCTAACTCACTTCCTTTTTTCTTTGTGAGTTTCGGGAATATCCCCATTCATAGGTCCGAGATTCATATCTATGAATTGAAAGGTTCGAATGATCAACTCTGCAATCAGCTGTTAGAACCAATAGGTCTTCAAATCGTTCATTTGAAAAAATTGAAACCCTTCTTATTGGATGATCATGATACTTCCCAAAAATCGAAATTTTTGATCAATGGAGGAACAATATCACTATTTTTGTTCAATAATAAGATACTAAAGTGGATGATTGACTCATTCCATACTAGAAATAAGAAATCTTTTGATAACACGGATTCCTATTTCTCAATGATATCCCACGATCAAGACAATTGGCTGAATCCCCTGAAACCATTTCATAGAAGTTCATTGATATCTTCTTTTTATAAAGCAAATCGACTTCGATTCTTGAATAATCTACATCACTTCTGTTTCTATTGTAACAAAAGATTCCCTTTTTATGTGGAAAAGGCCCGTATCAAGAATTATGATTTTACGTATGGACAATTCCTCAATATCTTGTTCATTCGCAACAAAATATTTTCTTTGTGCGGCGGTAAAAAAAAACATGCTTTTTTGGAGAGAGATACTATTTCACCAATCGAGTCACAGGTATCTAACATATTCATACCTAATGATTTTCCACAAAGTAGTGACGAAAGGTATAACTTGTACAAATCTTTCCATTTTCCAATTCGATCCGATCCATTCGTTCGTAGAGCTATTTATTCGATTGCAGACATTTCTGGAACACCTCTAACAGAGGGACAAATAGTCAATTTTGAAAGAACTTATTGTCAACCTCTTTCGGATATGAATCTATCTGATTCCGAAGGGAAGAACTTGCATCAGTATCTCAATTTCAATTCAAACATGGGTTTGATTCACACTCCATGTTCTGAGAAATATTTACCATCCGAAAAGAGGAAAAAACGGAGTCTTTGTCTAAAGAAATGCGTTGAAAAAGGGCAGATGTATAGAACCTTTCAACGAGATAGTGCTTTTTCAACTCTCTCAAAATGGAATCTATTCCAAACATATATGCCATGGTTCCTTACTTCGCCAGGGTACAAATATCTAAATTGGATATTTTTAGATACCTTTTCAGACCTATTACCGATACTAAGTAGCAGTCAAAAATTTGTATCTATTTTTCAGCATATTATGCATGGATCAGATATATCATGGCGAATTCTTAAGAAAAAATTGTGTCTTCCACAATGGAATATGATAAGTGAGATTTCGAGTAAGTGTTTACATAATCTTCTTCTGTCCGAAGAAATGATTCATCGAAATAATGAGCCACCATTGATATCGACACATCTGAGATCGCCAAATGTTCGGGAGTTCCTCTATTCAATCCTTTTCCTTCTTCTTGTTGCTGGATATCTCGTTCGTACACATCTTCTCTTTGTTTCCCTTTCCCGAGCCTATAGTGAGTTACAGACAGAGTTCGAAAAGGTCAAATCTTTGATGATTCCATCATACATGATTGAGTTGCGAAAACTTCTGGATAGGTATCCTACATCTGAACTGAATTCTTTCTGGTTAAAGAATCTCTTTCTAGTTGCTCTGGAACAATTAGGAAATTTTCTAGAAGAAATACGGGGTTCTGCTTCTGGCGGCAACATGCTATGGGGTGGTGGTCCCGCTTATGGGGTCAAATCAATACGTTCTAAGAAGAAATTTTTGACTATCAATCTCATCGATCTCATAAGTATCATACCAAATCCCATCAATCGAATCACTTTTTCGAGAAATACGAGACATCTAAGTCATACAAGTAAAGAGATTTATTCATTGATAAGAAAAAGAAAAAACGCGAACGGTGATTGGATTGATGATAAAATAGAATCCTTGGTCGCGAACAGTGATTCGATTGATGATAAAGAAAGAGAATTCTTGGTTCAGTTCTCCACCTTAACGACAGAAAAAAGGATTGATCAAATTCTATTGAGTCTGACTCATAGTGATCATTTATCAAAGAATGACTCTGGTTATCAAATGATTGAAGAGCCAGGAGCAATTTACTTACGATACTTAGTTGACATTCATAAAAAGTATCTAATGAATTATGAGTTCAATACACCCTGTTTAGCAGAAAGACGGATATTCCTTGCTCATTATCAGACAATCACTTATTCACAAACCTCGTGTGGGGCGAATAGTTTTCATTTCCCATTTCATGGAAAACCCTTTTCGCTCCGCCGCTTAGCCCTATCCCCCTCTAGGGGTATTTTAGTGATAGGTTCGATAGGAACTGGACGATCCTATTTGATCAAATACCTAGCGACAAACTCCTATGTTCCTTTCATTACAGTATTTCTGAACAAGTTCCTGGATAACAAGCCTAAGGGTTTTCTTATTGATGATAGTGACGATATTGATGCTAGTGACGATATTGATGTGAGTGACGATATCGACCGTGACCTTGATCTTGATACGGAGCTGGAGCTTCTAACTAGGATGAATGCGCTAACTATGGATATGATGCCGGAAATAGACCGATTTTATATCACCCTTCAATTCGAATTAGCAAAAGCAATGTCTCCTTGCATAATATGGATTCCAAACATTCATGATCTGGATGTGAATGAGTCGAATTACTTATCCCTCGGTCTATTAGTGAACTATCTCTCCAGGGATTGTGAAAGATGTTCCACTAGAAATATTCTTGTTATTGCTTCGACTCATATTCCCCAAAAAGTAGATCCCGCTCTAATAGCTCCGAATAAATTAAATACATGCATTAAGATACGAAGGCTTCTTATTCCACAACAACGAAAGTACTTTTTCACTCTTTCATATACTAGGGGATTTCACTTGGAAAAGAAAATGTTCCATACTAATGGATTCGGGTCCATAACCATGGGTTCCAATGTACGAGATCTTGTAGCACTTACCAATGAGGCTCTATCGATTAGTATTACACAGAAGAAATCAATTATAGACACTAATATAATTAGATCTGCTCTTCATAGACAAACTTGGAATTTGCGATCCCAGGTAAGATCGATTCAGGATCATGGGATCCTTTTCTATCAGATAGGAAGGGCTGTTGCACAAAATGTATTTCTAAGTAATTGCCCCATAGATCCTATATCTATCTATATGAAGAAGAAATCATGTAACGAAGGGGATTCTTATTTGTACAAATGGTACTTCGAACTTGGAACGAGCATGAAGAAATTAACGATACTTCTTTATCTTTTGAGTTGTTCTGCCGGATCGGTTGCTCAAGACCTTTGGTCTCTACCCGGACCCGATGAAAACAATGGGATCGCTTATTATGGACTTGTTGAGAATGATTCTGATCTAGTTCATGGCCTATTAGAAGTAGAAGGCGCTCTGGTGGGATCCTCACGGGCAGAAAAAGATTGCAGTCAGTTTGATAATGATCGAGTGACATTGCTTCTTCGGCCCGAACCAAGGAGTCCCTTAGATATGATGCAAAATGGATCTTGTTCTATCCTTGATCAGAGATTTCTCTATGAAAAATACGAATCGGAGTTTGAAGAAGGGGAAGGAGAAGGAGTCCTCGACCCGCAACAGATAGAGGAGGATTTATTCAATCACATAGTTTGGGCTCCTAGAATATGGCGCCCTTGGGGCTTTCTATTTGATTGTATCGAAAGGCCCAATGAATTGGGATTTCCCTATTGGGCCAGGTCATTTCGGGACAAGCGGATCATTTATGATGAAGAGGATGAGCTTCAAGAGAATGATTCGGAGTTCTTGCAGAGTGGAACCGTGCAGTACCAGATACGAGATAGATTTTCCAAAGAACAAGGCTTTTTTCGAATAAGCCAATTCATTTGGGACCCTGCAGATCCACTCTTTTTCCTATTCAAAGATCAGCCCTTTGTCTCTGTGTTTTCACATCGAGAATTCTTTGCAGATGAAGAGATGTCAAAGGGGCTTCTTACTTCCCAAACAGATCCTCCTACATCTATATATAAACGCTGGTTTATCAAGAATACGCAAGAAAAGCACTTCGAATTGTTGATTCATCGCCAGAGATGGCTTAGAACCAATAGTTCATTATCTAATGTATTTTTCCGTTCTAATACTCTATCCGAGAGTTATCAGTATTTATCAAATCTGTTCCTATCTAACGGAACGCTATTGGATCAAATGACAAGGGCATTGTTGAGAAAAAGATGGCTTTTCCCGGATGAAATGAAAATTGGATTCATGTAATAGGAGAAAGGTTTCCCATTCATTAGATAGAGAAGATCACCAAGATTTCTTGATCCGCTGCCGAACTTATTCCAAGATCTCTTATTGAATTGCTCATTCAATGAGCATTCTCAATATTATGCCTTATTATGCCTTGAAGAGGATTCGAACCTCCACGCTCTTTAGCACGAGATTTTGAGTCTCGCGTGTCTACCATTTCACCACCAAGGCATCTTGAAAGTGAATCGTATTCCATGAATATGATATCTATCTAGTGTGATGTATGGAATATATGACAAAGGCGGAGTCTTGGAGTATTTCTATTGATCGGTCATGTCATATAGGCCCGAGTCGGACATCCAATTGCTTCGATTTGAATTATCCGGAAGATGCCTTATCTTATATATCTTATATATATATTATATATAATATATATATAAGATATATCAAAATTATATCAAAATATAAAAAAATGGACAATCAAACCCATTTATCGATTCAATAGAAGCCCAAAGAGGTGAATAGAATAGGGTCCCAAATAAGGAGAGATATATATGTAAAAAGCAGGTCCGATTACGCCTATTCCTAATCCTAAATGGAATGTAACGACGGAGGGATCCATATGTAAACATAGTATCTATTTAGATACGCTCGAATGACCCCTTCTTATTCTTATTTCTTATTCTTATAATGAGAATGTATATAAGCCTATTCCGGTCTGGTCCGGTATGGAATGAACTTATAATCATGGAAATGAACTTATAATCATGGAATCGACTCGATTATCAGATTATAGATTATAAGTTCATAACCCTAGCCCATTCCCATTTTGGGCGGAACAGATCCACTAATTCTTTGATTCCAGTTAGTAAGAGGGATCTTGAACTAAGAAATAGATTCTAGAAGCTAAAAAAGGGTATCTTGAGCAATTTCAATAATCGGGTTCATTGATATTCCTGGTATAGTAGATGCTATCACACATACAATCATACTCAATTCGATGGAATTGTTTGATCTTAAAGGGGATCTTCTATAATTTCGCACGTGAGGGGTTATTTCTTGGTTTCGTCCAGTCATTAATAACTTGATTATTTTTAGATAATAGTAGATAGAAACAACGCTCGTAAGGAGTCCTATTGAAACCAAAAAATAGAGGCCTGCCTGCCATCCACACCAGAATAAATGGAGTTTTCCGAAAAAACCTGCTAGTGGAGGAAGACCTCCTAGGGATAAGAGACATAGGGCTAAAGAGAGGGCCAAAAAAGGATCTTTCGTGTATAATCCTGCATAATCTCGAATGTTATCAGTTCCGGTACGTAGACCAAATAATACAATGCAAGCAAAAGTTCCTAGATTCATGGAGATATAGAAGAGCATATAAGTTATCATGCTTGCATATCCACCATTTGAGTCTCCAACAATTATTCCAATAATTACATATCCGATTTGACCTATGGACGAATATGCAAGCATACGTTTCATGCTTGTTTGAGTAATAGCAATGAGATTCCCCACTATCATGCTCAGAATAGCTAGGATTTCCAGAAGAAGATGCCATTCATTTAATGAGAAATAAAAAGGAATATCGAAAATTCGAGTGGCTGAAGCTGAAGCAGCTACTTTCGAAGTAACAGAAAGAAAAGCAACGACTGGAGTGGGAGAGTCAGAGTCGAAAAGAGGATTCCTCACTTCTTTCTCTCATTCAAAACCGTGCATGAGACTTTCATCTCGCACGGCTCCTAAGTGATAAAAGAAAGAAGAACTCATCTTCTTTCTTTTTTGATTACCTTCCTCGCGTATGTATAAGACCGAATCCATTCGATTTCTAAAAAGGATTACTAATCCTTTAACTTTTCGAGGAATCCTTCATCAGTGGTTGTGAATGACCGATTTTTCTCAATCTTTTCGACCTCTTGGTTCCGTAGGGGCAAGTCAGAAAGATTGAGAAATAGAACCATCTGATTTGATTCGTTCTCAATAGCCATGAGATGATCATCTTAGGGTGATCCTTTTGTCGACGGATGCTCCTATTACACTCGTAGTCTCTGAAGGATGAGAACCAACTATGTAGCATCTACATCGAGAATTTAAGTATTGTATACGTCATTGGCCCGATCTTTTGTAGGAGCTACCCGTAATAACGAACTTGCAAAATGAATCTGTTTATCATAAAGAGATTCGTTGTTCCTGACCCTGCTTCACCTTAATTGTTATTTGAACAAGTAAAAGTTATGTCTTGGTCCGAGTGGGGATAGCATTTCTCTTCTGCATGTCCATGGAGTTTTGAAAAATCCAAGCATCTCAGAGATAGATAGAGAGGTAGGAATTTTTCGAACGAACCGCACTCCTTCGTATACGTCAGGAGTCCATTGATGAGAAGGGGCTGGGGAAAGCTTGAACCCAATTCCTACAGTGATAAATATAAGCGCAATTGAAATTCCTGGGGAGTTATACATTTGTGTATTGATAAGACCATTCACTATTTCTTGAAGCTCGATCTCCCCCCCCGACGAACCATATAGCCAAGAGAAACCATGAACCAGAATAGAAGAGCTTGCCCCACCCATGAGTAAATATTTCATAGTAGCCTCATTAGACCGTACATCTTTCTTGGTATATCCAGATAATAGGTAGGAGCATAAACTGAAACATTCTGGAGCTACAAAGATAGTTATTAAATCGTTAGCACCGCATAAAAACATTCCTCCTAGAGTAGCTGTTAATACGAATAAGAGAAACTCTGTTATAGCCATTTCTGTACATTCAATGTACTCTACGGATAGAGGAATACATAGAGTTGAACATAGTAAAATAAGAAATTGAAAGATTTCGTTGAAATTGTTCGTTTGGAAATTTCCCGAAAAGCTAATCATAGGTTCTTCTCTCCATCGGAACAATAGGGCCGTTATACTCATTACTAAACTTGTTGAAGAGATGAAATATAACCAAGGTATATCTTTTTGATCAGAGGTTGAGTCGATCATCAGAAGAAGAATTAGGCCAAAAATTAGGATACATTCTGGGAAAATAAAACTTCCATCGAAGAGAAGCAAATGAAAGGCTTTCATAAAAATTCTCGTAGAATCGAGAATGAAGTTTTCATTCTGGACATGCCAGATCATGAATTAGTAACTGCATCCAATCTCCAAAAAAATCCCAATTGTTTCGAACTTTCTCTTTTTTTTTTTTGGAATGGAATATTTGCGGAATCCCCATAAATAGGATCAAACCTTATTCCATGGTATTTACTTCTTTCTTATTCTTAAGCAAGTCCCCGAGAGGGCTTAATTGATCCATGATTTATGTTTCATCTTTCCTTTTCGTTTGTTTCGAGAAATATAGCGATCAATTCCGATTCTTTCTTTTTCTATTGATTCTTTTCCGATCGAGATGTATGGCTCCATGAGTCTATATAGATCCTGTTCATGGATTAACGAAAATGTGCAAAAGCTCTATTTGCCTCTGCCATTCTATGAGTCTCTTCCTTTTTGCGTATGGCATCGCCACTCCCTTTGGCGGCATCCAAAAATTCGGAACTTAATTTGAAAGCCATATTTCGACCCAGACGTTTTCGGAATGCCCCTAATAACCAACGAATGGCAAGTGCTTTTCCTTGTGTGGATCCTATTTCAATGGGAACTTGATGAGTCGATCCGCCTACACGTCTTGCTTTTACTGCTATATCGGGAGTTACTCCACGTATTGCTTGACGTAAAACAGATAGTAGATTTTTTTCTGTCTTTTGTTGAATCTTTTTCATGGCTCCATAGATAATTTGATAAGCCAATGATTTTTTTCCATGTTTCAGAATACGGTTAACCAACATGTTAACTAATCGATTACGATAAATTGGATCGGATTTTGCAGTTTTTTCTTCTGCAGTACCTCGACGTGACATGAGCGTGCAAGGGGTTCTCAAGAATCAGTTTTCCTTTTATAAGGGCTAATAAAATCATTTATTTTGGCTTTTTGACCCCATATTGTAGGGTGGATCTCGAAAGATATGAAAGACCCCCCTCCAAGCCGTACATACGACTTTCATCGAATACGGCTTTCCACAGAATTCTATATGTATCCATGAGATCGAGTATGGAATTCTGTTTACTCACTTTAAATTGAGTATCCGTTTCCCTCCTTTTTCTGCTAGGATTGGAAATCCTGTATTTTACATATCCATACGATTGAGTCCTTGGGTTTTCGAAATAGTGTAAAAAGAAGTGCTTCGAATCATTGCTATTTGACTCGGACCTGTTCTAAAAATCAAAAAGTCGAGACATTTCGAATTGTTTGTTGACACGGACAAAGTCAAGGAAAACCTCTGAAATTATTCCAATATTGGACCTTGGACATAGAATAGTTCCGAATCGAATCTCTTTAGCTTTAGAAAGAAGATCTTCTGTCTCATGGTAGCCTGCTCCAGTCCCCTTACGAAACTTTCGTTATTGGGTTAGCCATAGACTTTACATGTTTTTAGCAATTTCCATGGCATCATCAAATGATACAAGTCTTGGATAAGAATCTACAACGCACTAGAACGCCCTTGTTGACGATCCTTTACTCCGACAGCATCTAGGGTTCCTCGAACAATGTGATATCTCACACCGGGTAAATCCTTAACCCTTCCCCCTCTTACTAAGACTACAGAATGTTCTTGTAAATTATGGCCAATACCAGGTATATAAGCAGTGATTTCAAATCCAGAGGTTAATCGTACTCTGGCAACTTTACGTAAGGCAGAGTTTGGTTTTTTGGGGGTGATAGTGGAAAAGTTGACAGATAAGTCACCCTTACTGCCACTCTACAGAACCATACATGAGATTTTCACCTCATACGGCTCCTCGTTCAATTCTTTCGAAGTCATTGGATCCTTTTCCTCGTTCGAGAAGCTCCTCCCTTCCTCCACCCCGTCCCGAAGAGTAACTAGGACAAATTCAGTCACGTTTTCATGTTCCAATTGAACACTTTCCTTTTTTGATTATTCTCAAAGGAGAAGATTCTTCTTTTTACCAAACATCTGCGGATCCAATCACGATCTTATAATAAGAACAAGAAATCTTTCTCGATCAATCCCTTTGCCCCTCATTCTTCGAGAATCAGAAATATTTTTTTTTTCAAGTTTGAATTTGTTCATTTGGAATCTGGGCTCTTCTACTTCATTTTTATTTATTTATTTAATTTTTATTTATTTATTTTTTATTATTATTATATTTATTATTATTATAATTATATTATTATAATTATATTATTATTATATTATTTATATTATTATTTATATTATTTTTCCCTCTCTTTTCTTTTTTTATTCCCTTCCGTCATTCCTTAAGTCCCATAGGTTTGATCCTGTAGAATCTAACCCATTTTATCATTAAGCGAAGGGATTTTATCATTAAGCGAAGGGTACAAAATAAATCAGATTGATTTTTCGATCAAAAGTACTATGTGAAATCTTCGGTTTTTTCCTCTTTCGCTATCCCTATCCCATAGGTACAGCGTTTGAATCAATAGAGAACCTTTTCTTCTATATCTGTATGAATCGAGATTATTACATTCCAATTCCTTCTCGACACCTCCCAAGGAAAACCCCGAATTGGATCCCAAATTGACGGGTTAGTGTGAGCTTATCCATGCGGTTATGCACTCTTCGAATAGGAATCCATTTTCTGAAAGATCCTGGCTTTCGTGCTTTGGTGGGTCTCCGAGATCCTTTCGATGACCTATGTTGTGTTGAAGGGATATCTATATGATCCGATCGATTGCGTAAAGCACGCGGTAGCAACGGAACCGGGGAAAGTATACAGAAAAGACAGTTCTTTTCTATTCTATTAGTTTAGTATTTTCTATTCTATTATTATTAGATTAGTATTAGTTAGTGATCCCGGCTCAGTGAGTCCTTTCTTCCGTGATGAACTGTTGGCACCAGTCCTACATTTTGTCTCTGTGGACCGAGGAGAAAGGGGCTCAGCGAGAAGAGGATTGTACCATGAGAGAAGCAAGGAGGTCAACCTCTTTCAAATATACAACATGGATTCTGGCAATGCAATGCAATGTAGTTGGACTCTCATGTCGATCCGAATGAATCATCCTTTCCACGGAGGTAAATCTTTGCCTGCTAGGCAAGAGGATAGCAAGTTACAAATTCTGTCTCGGTAGGATAGACATGTATTTTATTTCTATTACTATGAAATTCATATTACTATGAAATTCATAAATGAAGTAGTTAATAAATGAAATAGTTAATGGTGGGGTTACCATTATCCTTTTTGTAGTGACGAATCTTGGATGTGTTCCTAAGAAAAGGAATTTGTCCATTTTTCGGGGTCTCAAAGGGGCGTGGAAACGCATAAGAACTCTTGAATGGAAATGGAAAAGAGATGTAACTCCAGTTCCGAAGGAACTGGTAAGATCTTTGGCGCAAGAAGAAAGGGTTGATCCGTATCATCTTGACTTGGTTCTGATTTCTCTATTTATTTAAGAATACCGAGCCGGGGTCTTCTCCTACCCGTATCAAATAGAACATGTTGAGCCAAATCTTCTTCATGTAAAACCTGCTTTATTTAGATCGGGAAAATCATACGCTTTTATGAAACCATGTGCTATGGCTCGAATCCGTAGTCAATCCTATTTCCGATAGGAGCAGTTGACAATTGAATCCAATTTTTCCCATTATTTTCGTATCCGTAATAGTGCGAAAAGAGGGCCCGACTCCAAGTTGTTCAAGAATAGTGGCGTTGAGTTTCTCGATCCTTTGCCTTAGGATTAGCCAGTTCTATTTCTCGATGGGGGCAAGGGAAGGGATATAACTCAGCGGTAGAGTGTCACCTTGACGTGGTGGAAGTCATCAGTTCGAGCCTGATTATCCCTAAACCCAATGTGAGTTTTTCTATTTTGACTTGCTCCCCCACCGTCGTGATCGAATGAGAATGGATAAGAGGCTCGTGGGATTGACGGGCGGGGGTAGGGATGGCTATATTTCTTGGAGCGAACTCTAAGCGAATATGAAGCGCATGGATACAAGTTATGCCTTGAAATGAAAGACAATTCCGAATCAGCTTTGTCTACGAACAAGGAAGCTATAAGTAATGCAACTAAGAATCTCATGGAGAGTTCGATCCTGGCTCAGGATGAACGCTGGCGGCATGCTTAACACATGCAAGTCGGACGGGAAGTGGTGTTTCCAGTGGCGGACGGGTGAGTAACGCGTAAGAACCTGCCCTTGGGAGGGGAACAACAGCTGGAAACGGCTGCTAATACCCCGTAGGCTGAGGAGCAAAAGGAGGAATCCGCCCGAGGAGGGGCTCGCGTCTGATTAGCTAGTTGGTGAGGCAATAGCTTACCAAGGCGATGATCAGTAGCTGGTCCGAGAGGATGATCAGCCACACTGGGACTGAGACACGGCCCAGACTCCTACGGGAGGCAGCAGTGGGGAATTTTCCGCAATGGGCGAAAGCCTGACGGAGCAATGCCGCGTGGAGGTAGAAGGCCTACGGGTCGTGAACTTCTTTTCCCGGAGAAGAAGCAATGACGGTATCTGGGGAATAAGCATCGGCTAACTCTGTGCCAGCAGCCGCGGTAATACAGAGGATGCAAGCGTTATCCGGAATGATTGGGCGTAAAGCGTCTGTAGGTGGCTTTTTAAGTCCGCCGTCAAATCCCAGGGCTCAACCCTGGACAGGCGGTGGAAACTGCCAAGCTGGAGTACGGTAGGGGCAGAGGGAATTTCCGGTGGAGCGGTGAAATGCGTAGAGATCGGAAAGAACACCAACGGCGAAAGCACTCTGCTGGGCCGACACTGACACTGAGAGACGAAAGCTAGGGGAGCGAATGGGATTAGATACCCCAGTAGTCCTAGCCGTAAACGATGGATACTGGGCGCTGCGCGTATCGACCCGTGCAGTGCTGTAGCTAACGCGTTAAGTATCCCGCCTGGGGAGTACGTTCGCAAGAATGAAACTCAAAGGAATTGACGGGGGCCCGCACAAGCGGTGGAGCATGTGGTTTAATTCGATGCAAAGCGAAGAACCTTACCAGGGCTTGACATGCCGCGAATCCTCTTGAAAGAGAGGGGTGCCTTCGGGAACGTGGACACAGGTGGTGCATGGCTGTCGTCAGCTCGTGCCGTAAGGTGTTGGGTTAAGTCCCGCAACGAGCGCAACCCTCGTGTTTAGTTGCCACCGTTGAGTTTGGAACCCTGAGCAGACTGCCGGTGATAAGCCGGAGGAAGGTGAGGATGACGTCAAGTCATCATGCCCCTTATGCCCTGGGCGACACACGTGCTACAATGGCCGGGACAAAGGGTCGCGATCCCGCGAGGGTGAGCTAACTCCAAAAACCCGTCCTCAGTTCGGATTGCAGGCTGCAACTCGCCTGCATGAAGCCGGAATCGCTAGTAATCGCCGGTCAGCCATACGGCGGTGAATTCGTTCCCGGGCCTTGTACACACCGCCCGTCACACTATGGGAGCTGGCCATGCCCGAAGTCGTTACCTTAACCGCAAGGAGGGGGATGCCGAAGGCAGGGCTAGTGACTGGAGTGAAGTCGTAACAAGGTAGCCGTACTGGAAGGTGCGGCTGGATCACCTCCTTTTCCGGGAGAGGTAATGCTTGTTGGGTATTTTGGTTTGACACTGCTTCACACCCAAAAAGAAGGGAGCTACGTATGAGTTAAACTTGTCGACGGAAGTCTTCTTTCGTTTCTCGACGGTGAAGTAAGACCACGCTCATGAGCTTATTATCCTAGGTCGGAACAAGTTGATAGGATCCCCCTTTTTCTTTTCGCCCCCATATCGCCACGCGGGAGGTACATGGGGACGTAAAAAAGGAAAGAGGGGGATGGGATTTCTCTCGCTTTTGGCATAGCGGGCCCCCGGCGGGAGGCCCGCACGACGGGCTATTAGCTCAGTGGTAGAGCGCGCCCCTGATAATTGCGTCGTTGTGCCTGGGCTGTGAGGGCTCTCAGCCACATGGATAGTTCAATGTGCTCATCAGCGCCTGACCCTGAGATGTGGATCATCCAAGGCACATTAGCATGGCGTACTTCTCCTGTTCGAACCGGGGTTTGAAACCAAACTTCTCCTCAGGAGGATAGATGGGGCGATTCAGGTGAGATCCAATGTAGATCCAACTTTCTATTCACTCGTGGGATCCGGGCGGTCCGGGGGGGACCACCACGGCTCCTCTCTTCTCGAGAATCCATACATCCCTTATCAGTGTATGGACAGCTATCTCTCGAGCACAGATTTAGGTTCGGCCTCAATGGGAAAAAAAATGGAGCACCTAACAACGTATCTTCACAGACCAAGAACTACGAGATCGCCCCTTTCATTCTGGGGCGACGGAGGGATCGTACCATTCGAGCCTTTTTTTTTCATGCTTTTCCCGGAGGTCTGGGGAAAGCTGCAATCAATAGGATTTTCCTAACCCTCCCTTCCCGAAAGGAAGAACGTGAAATTCTTTTTCCTTTCCGCAGGGACCAGGAGATTGGATCTAGCCGTAAGAAGAATGCTTGGCTGATAAATAACCCACTTCTGGGTCTTCGACCCCCTCAGTCACTACGAACGCCCCCGATCAGTGCAATGGGATGTGTCTATTTATCTATCTCTTGACTCAAAATGGGAGCGAGCAGGTTTGAAAAAGGATCTTAGAGCGTCTAAGGTGGGGCCGGGAAGGTCTCTTAACGCCTTCTTTTTTCTTCTCATCGGAGTTATTTCAAAAAGACTTGCCGTGGTAAGGAAGAAGGGGGGAACAAGCACACTTGGAGAGCGCAGTACAACGGAGAGTTGTATGCTGCGTTCGGGAAGGATGAATCGCTCCCGAAAAGGAATCTATTGATTCTCTCCCAATTGGTTGGACCGTAGGTGCGATGATTTACTTCACGGGCGAGGTCTCTGGTTCAAGTCCAGGATGGCCCAGCTGCGCCAAATAAAAGAATAGAAGAAACATCTGACTCCTTCATGCATGCTCCACTTGGCTCGGGGGGATATAGCTCAGTTGGTAGAGCTCCGCTCTTGCAATTGGGTCGTTGCGATTACGGGTTGGATGTCTAATTGTCCGGGCGGTAATGATAGTATCTTGTACCTGAACCGGTGGCTCACTCTTTCTAAGTAATGGGGAAGAGGACCGAAACATGCCACTGAAAGACTCTACTGAGACAAAGATGGGCTGTCAAGAACGTAGAGGAGGTAGGATGGGCAGTTGGTCAGATCTAGTATGGATCGTACATGGACGATAGTTGGAGTCGGCGGCTCTCCTAGGGTTCCCTCATCTGGGATCCCCGGGGAAGAGGATCAAGTTGGCCCTTGCGAACAGCTTGATGCACTATCTCCCTTCAACCCTTTAGCGAAATGCGGCAAAAGGAAGGAAAATCCATGGACCGACCCCATCGTCTCCACCCCGTAGGAACTACGAGATCACCCCAAGGACGCCTTCGGCATCCAGGGGTCGCGGACCGACCATAGAACCCTGTTCAATAAGTGGAACGCATTAGCTGTCCGCTCTCAGGTTGGGCAGTAAGGGTCGGAGAAGGGCAATCACTCATTCTTATTCTTAAACCAGCATTCTTAAGACCAAAGAGTGGGGCGGAAAGGGGGGGAACCATTCCTGGTTTTCCTGTAGCTGGATCCTCCGGAACCGCAGGAATCCTTAGTTAGAATGTGATTCCAACTCAGCACCTTTTGAGATTTTGAGAATAGTTGCTCTTTGGAGAGCACAGTACAATGAAAGTTGTAAGCTGTGTTCGGGGGGGAGTTATTGTCTATCGTTGGCCTCTATGGTAGAATCAGTCGGGGGGCCGAGAGGCGGTGGTTTACCCTGTGGCGGATGTCAGCGGTTCGAGTCCGCTTATCTCCAACTCGTGAACTTAGCCGGTACAAAGCTATACGATAGCACCCAATTTTTCCGATTCGGCAGTTCGATCTATGATTTATCATTCATGGACGTTGATAAGATCCTTCCATTTAGCAGCACCTTAGGATGGCATAGCCTTAACCTTAAAGTACCTTAAAGTTAAGGGCGAGGTTCAAACGAGGAAAGGCTTACGGTGGATACCTAGGCACCCAGAGACGAGGAAGGGCGTAGTAAGCGACGAAATGCTTCGGGGAGTTGAAAATAAGCGTAGATCCGGAGATTCCCGAATAGGTCAACCTTTCAAACTGCTGCTGAATCCATGGGCAGGCAAGAGACAACCTGGCGAACTGAAACATCTTAGTAACCAGAGGAAAACAAAGCAAAAGCGATTCCCGTAGTAGCGGCGAGCGAAATGGGAGCAGCCTAAACCGTGAAAACGGGGTTGTGGGAGAGCAATACAAGCGTCGTGCTGCTAGGCGAAGCAGTGGAGTGCTGCACCCTAGATGGCGAGAGTCCAGTAGCCGAAAGCATCACTAGCTTACGCTCTGACCCGAGTAGCATGGGGCACGTGGAATCCCGTGTGAATCAGCAAGGACCACCTTGCAAGGCTAAATACTCCTGGGTGACCGATAGCGAAGTAGTACCGTGAGGGAAGGGTGAAAAGAACCCCCATCGGGGAGTGAAATAGAACATGAAACCGTAAGCTCCCAAGCAGTGGGAGGAGCCCGGGGCTCTGACCGCGTGCCTGTTGAAGAATGAGCCGGCGACTCATAGGCAGTGGCTTGGTTAAGGGAACCCACCGGAGCCGTAGCGAAAGCGAGTCTTCGTAGGGCAATTGTCACTGCTTATGGACCCGAACCTGGGTGATCTATCCATGACCAGGATGAAGCTTGGGTGAAACTAAGTGGAGGTCCGAACCGACTGATGTTGAAGAATCAGCGGATGAGTTGTGGTTAGGGGTGAAATGCCACTCGAACCCAGAGCTAGCTGGTTCTCCCCGAAATGCGTTGAGGCGCAGCAGTTGACTGGACATCTAGGGGTAAAGCACTGTTTCGGTGCGGGCCGCGAGAGCGGTACCAAATCGAGGCAAACTCTGAATACTAGATATGACCTCAAAATAACAGGGGTTAAGGTCGGCCAGTGAGACGATGGGGGATAAGCTTCATCGTCGAGAGGGAAACAGCCCGGATCACCAGCTAAGGCCCCTAAATGACCGCTCAGTGATAAAGGAGGTAGGGGTGCAGAGACAGCCAGGAGGTTTGCCTAGAAGCAGCCACCCTTGAAAGAGTGCGTAATAGCTCACTGATCGAGCGCTCTTGCGCCGAAGATGAACGGGGCTAAGCGATCTGCCGAAGCTGTGGGATGTAAAAATGCATCGGTAGGGGAGCGTTCCGCCTTAGAGGGAAGCACCCGCGCGAGCAGGGGTGGACGAAGCGGAAGCGAGAATGTCGGCTTGAGTAACGCAAACATTGGTGAGAATCTAATGCCCCGAAAACCTAAGGGTTCCTCCGCAAGGTTCGTCCACGGAGGGTGAGTCAGGGCCTAAGATCAGGCCGAAAGGCGTAGTCGATGGACAACAGGTGAATATTCCTGTACTACCCCTTGTTGGTCCCGAGGGACGGAGGAGGCTAGGTTAGCCGAAAGATGGTTATCGGTTCAAGGACGCACGGTGTCCCTGCTTTTTCAGGGTAAGAAGGGGTAGAGAAAATGCCTCGAGCCAATGTTCGAGTACCAGGCGCTACGGCGCTGAAGTAACCCATGCCATACTCCCAGGAAAAGCTCGAACGACCTTCAACAAAAGGGTACCTGTACCCGAAACCGACACAGGTGGGTAGGTAGAGAATACCTAGGGGCGCGAGACAACTCTCTCTAAGGAACTCGGCAAAATAGCCCCGTAACTTCGGGAGAAGGGGTGCCCCCTCACAAAGGGGGTCGCAGTGACCAGGCTCGGGCGACTGTTTACCAAAAACACAGGTCTCCGCAAAGTCGTAAGACCATGTATGGGGGCTGACGCCTGCCCAGTGCCGGAAGGTCAAGGAAGTTGGTGACCTGATGACAGGGGAGCCGGCAACCGAAGCCCCGGTGAACGGCGGCCGTAACTATAACGGTCCTAAGGTAGCGAAATTCCTTGTCGGGTAAGTTCCGACCCGCACGAAAGGCGTAACGATCTGGGCACTGTCTCGGAGAGAGGCTCGGTGAAATAGACATGTCTGTGAAGATGCGGACTACCTGCACCTGGACAGAAAGACCCTATGAAGCTTCACTGTTCCCTGGGATTGGCTTTGGGCCTTTCCTGCGCAGCTTAGGTGGAAGGCGAAGAAGGCCCCCTTCCGGGGGGGTCCAAGCCATCAGTGAGATACCACTCTGGAAGAGCTAGAATTCTAACCTTGTGTCAGGACCTACGGGCCAAGGGACAGTCTCAGGTAGACAGTTTCTATGGGGCGTAGGCCTCCCAAAAGGTAACGGAGGCGTGCAAAGGTTTCCTCGGGCCGGACGGAGATTGGCCCTCGAGTGCAAAGGCAGAAGGGAGCTTGACTGCAAGACCCACCCGTCGAGCAGGGACGAAAGTCGGCCTTAGTGATCCGACGGTGCCGAGTGGAAGGGCCGTCGCTCAACGGATAAAAGTTACTCTAGGGATAACAGGCTGATCTTCCCCAAGAGCTCACATCGACGGGAAGGTTTGGCACCTCGATGTCGGCTCTTCGCCACCTGGGGCTGTAGTATGTTCCAAGGGTTGGGCTGTTCGCCCATTAAAGCGGTACGTGAGCTGGGTTCAGAACGTCGTGAGACAGTTCGGTCCATATCCGGTGTGGGCGTTAGAGCATTGAGAGGACCTTTCCCTAGTACGAGAGGACCGGGAAGGACGCACCTCTGGTGTACCAGTTATCGTGCCCACGGTAAACGCTGGGTAGCCAAGTGCGGAGCGGATAACTGCTGAAAGCATCTAAGTAGTAAGCCCACCCCAAGATGAGTGCTCTCCTATTCCGACTTCCCCAGAGCCCCCGGTAGCACAGCCTAGACAGCGACGGGTTCTCCGCCCCTGGGGGGATGGAGCGACAGAAGTTTTGAGAATTCAAGAGAAGGTCACGGCGAGACGAGCCGTTTATCATTATCATTACGATAGGTGTCAAGTGGAAGTGCGGTGATGCATGCAGCTGAGGCATCCTAACAGACCGGTAGACTTGAACCTTGTTCCTACATGACCCGATCAATTCGATCAGGTATTCGCCATCTATTTTTCTTGTTCAACTCTTTGACAACATGAAAAAACCAAAAGCTCTGCCCTCCCTCTCTATCGATCCAAGGGATGGAAGGGCAGAGGCCTTTGGTGTCCCCTCCAGTCAAGAATTGGGGCCTCACAATCACTAGCCAATATGCTTTTCTCTCATGCCTTTCTTCGTTCATGGTTCGATATTCTGGTGTCCTAGGCGTAGAGGAACCACACCAATCCATCCCGAACTTGGTGGTTAAACTCTACTGCGGTGAAGATACTGTAGGGGAGGTCCTGCGGAAAAATAGCTCGACGCCAGGGTGATAAAAAGCTTAACACCCCTCATTCTTATTACTTTTTCAATATGAAAAAAAAAAATGAAAAGGTCGTCTTATTCAAAACCCCAATTATGAAGTCCCTTCTCTCCCACTTCACACCTCGGAACGCACCGTTCTGCTAGAGAGAGAGGCGCCTTCGCATCTTCTTAACCCGAAATGGCTGGGAAGAAGAAAGGTTCCTTTTTGAGGGTACTCCCGGGAACAGATCCAGTGGAGACGGGATGGGGCCTGTAGCTCAGAGGATTAGAGCACGTGGCTACGAACCACGGTGTCGGGGGTTCGAATCCCTCCTCGCCCACAACCGGCCAAAAAAGGAAGGACCTTTCCCTCTGGAGGTAGGAAAATCATGATCGGGATAGCGGACCCAAAGCTATGGAACTTGGGTGTGGGTCTTTTGTCGAAATAGAATGGCCTTACTTTTTCTTCTTTTTCTTTTTATTTCTTATTTATCGTTAATAGTGGAAAATCCCCATATAGTATGCCCGGACCGAATCAGCATATTTTTTTGTTTTACGCCCCGTAACTTTTCCTCAGCCGGGCTTGGGCAGAATAGTAGAGCAAGTACAAGTATTAGTAGCATAGCAAAAATGTGTTCTTCGTCATTAATATGTTTGCTCGCGGTAATTGTGGCCTCTCGGGAGAATCGATGACTGCATCTTTGATGCACTTGCTAGTACTAGTACATCTGAAAATTCTTAATTGGCTAGTTGTAAATAGCCCCAGACTATGGAACAAAGGATTATACCGGACTTACCTACACCGAGGCATTGACGGTGATTCTCAAATATCGCAGAACAGAATAGAATGTGATATGATGAGATAGAATGCAATAGAAAGAAAAAGAAAGACACAGGGAACGGGTTACCTACTCTTAACGGTCAAAGCGAACCATTTCATTCCGAATTCTTGAATTCGGAATGAATCAAATCTCCCCAAGTAGGATTCGAACCTACGACCAATCAGTTAACAGCCGACCGCTCTACCACTGAGCTACTGAGGAACAACGGGAGATTAGATCTCATAGAGTTCAATTCCCGTTCTCAACCCATGACCAATATGAGCTCGAAGTTTCCTTCGTAACTCCCGGAACTTCTTCGTAGTGTCTTCGTTCCATGCCTCATTTCATAGGGAACCTCAAAGTGGCTCTATTTCATTATATTCCATCCATATCCCAATTCCATTCATTTAGTATCCCCTTTGGTGTCATTGACATAAGCGTTTCTAGTCTATCTCTTTCTATTTTTATATTCTATTTCTATATATATGATATATGGAAAGTTTCAAAATCATCATATAATATTCCAGAAATTGCATAATCCAGAGATTCCAATAGAAAAGAAAAAAGGGAGGTTTGTGATGATTTTGAAATCTTTTATATTAGGTAATCTAGTATCCTTATGCATGAAGATAATCAATTCGGTCGTTGTGGTCGGACTCTATTATGGATTTCTGACCACATTCTCCATGGGGCCCTCTTATCTCTTCCTTCTCCGAGCTCGGGTTATAGAAGAAGGAGAAGAAGGAACCGAGAAGAAGGTATCAGCAACAACAGGTTTTATTACGGGGCAGCTCATGATGTTCATATCGATCTATTATGCGCCCCTGCATCTAGCATTGGGTAGACCTCATACAATAACTGTCCTAGCTCTACCGTATTTTTTGTTTCATTTCTTCTGGAACAATCACAAACACTTTTTTGATTATGGATCTACTACCAGAAATTCAATGCGTAATCTTAGTATTCAATGTGTATTCCTGAATAATCTCATTTTTCAATTATTCAACCATTTCATTTTACCAAGTTCAATGTTAGTCAGATTAGTCAACATTTATATGTTTCGATGCAACAACAAAATGTTATTTGTAACAAGTAGTTTTGTTGGTTGGTTAATTGGTCACATTTTATTCATGAAATGGGTTGGATTGATATTAGTCTGGATACAGCAAAATAATTCTATTAGATCTAATGTACTTATTCGATCGAATAAGTACAAGTACCTTGTGTCAGAATTGAGGAATTCTATGGCTCGAATCTTTAGTATTCTCTTATTTATTACCTGTGTCTACTCTTTAGGCAGAATACCGTCACCCATTTTTACTAAGAAACTGAAAGAAACCTCAGAAACAGAAGAAAGGGAGGAAGAAACAGATGTAGAAATAGAAACAACTTCCGAAACGAAGGGGACTAAACAGGAACCAGAGGGATCCACCGAAGAAGATCCTGCTTCTTCCCTTTTTTTGGAAGAAAAGGAGGATCCGGACAAAATCGACGAAACGGAAGAGATCCGAGTGAATGGAAAGGAAAAAACAAAGGATGAATTCCATTTTCACTTTTTTAAAGAGACATACTATAAAAATAGACCAGTTTATGAAACTTTTTATCTGGATGGGAATCAAGAAAATTCGAAGTTAGAAATATTGATAGATAAAAAAGATAAAGATCTCTTCTGGTTTGAAAAACCTCTTGTAACTATTTTTTTCGACTCTAAATCTTGGAATCGTCCATTTCGATATATAAAAAAAAATCAATTTGAGAATGCTGTAAAAAAAGAGATGTCACAATATTTTTTTTATACATGTCAAAGCGATGGAAAAGAAAGAATATCTTTTACATATCCACCCAGTTTATCAACTTTTTTGGAAATGATACAAAGAAAAACTTCCCTAGTCACAACTGAAAAAACAGACAAACTCTCCAATCATTGGAATATAATAATTAATAAAATTATTGATAAAATTACTAAATATTAATAAAATTAAGAAATAGTTATTTAAATAATTATTAATAAATAGAAAAATAGAAAAATATATATATATATATATAAATTAAAAATAAATATATATAAATTAAAAATATATATAAATAATTTTTAATAAATATAATTTAAAATAAATATAATTTAAAATAGACTTCATTTTTAATAAATATTTTTAATAAATATAAAGTAATAAATTTAATATAAAATAGAAAAGTTTAATATAAAATAGAAAAGAGAAAACAGAAGTCTATTCTTGAATGTTTTGAATTAACCAATATTAAATTGAACTCATTTCATTTCTATCCTATCATATGTAGAATTATCATATGTCGAATAATTTTTTTTTTGTTTAATAAATTTTAAAAACAATACTTTTTTTTCTTTTTAGTCTTTTTAGTATAGTGTAATAGTTACAAGATGGGGATTTTGATTTTCCCCATCAGCTTGCTTGTCACAATTTCACACAATTCCAATAATAAATATTGATAAGTCTTGTCTTCTTTATATTTATACTTATTTGAATAAAAAAGAGCAGATCAACTAGGATCTTTAGTCCAAAATAATGGATTTTAAACCTTATTTTGTAATTTTCTTAAAAATTATTATTCTAACTCACTATATAGAATAAATCCTTCATCACTTTTATTTTATTTATTTTAATCCAATTTAATTAATAAAAGTACCTTGCATATTTATCTATAGAAAATATGGATCAATTTTGAATGATCTATTTCAGTTTTAGATCATATGCTTGGCCTGGAGGAGGGATCAAGGTATCTATTAAATTAAATAAGATTCTTTATTTGAAAATACTATTCTTTATTTAAGAGAAAACTCGAAACTTTTTGGTTATATGCTATGCCCAGATCAATACCCAATTAGGTTACCAAATCATACCAGAAATTCTTTATACATTCCACCACCAAAAATTAATACAATTTAATACAATAAAATATTTCTATAAATCTCTTAAATTTAGTGCTGAAATTGTAATCCATAACCATAAAAAAATTATATTTTTTGTTTTCCTTTTTCCATGGATTAAAGTCAGACCCATTTATTTATATATAGTATATAGTTATTATAGTTATGGGGAGTTTATTTGTAAAAGTATAAACTAAAAAAAAACACCATTGTTAAGTTAACTAAAATTGACACAATAACTAATAATAAGGATAAGGATTGTTATCCTAAAGATTCTTATAGGAACGTTCAAATACCTCTTTAATTAAACGTAAACGAATTTTTCTTTATTAATTTAGATGTTTTATGTTTCCTAATAAAGTCAAATATTGAATTAAATTGAACCTTTCAAGATCGACGATTGAATAAAAATCAGTTATTATGATTTCGAGCAAGCCGCTATGGTGAAATCGGTAGACACGCTGCTCTTAGGAAGCAGTGCTAGAGCATCTCGGTTCGAGTCCGAGTGGCGGCATACCATCTTTTAATTTTCATTTTCAAAAGGATACAAAAAATACTATAATGAATTCAATTCTTGATTTCTATTCTATAGAATTGAGGGCCCCTTTGTTAAGTCTTTTTTAAGTTAAAAATTTTTATGATATTTTCGACTCTAGACCATATATTAACTCATATAACTTTTTCGGTCGTTTCAATTGTAATTACAATTCATTTGATAAATTTATTAGTCGATGAATTCGTAAGACTAGATGATTCGTCAGAAAAGGGCATGATAACTACTTTTTTCTGTATAACAGTATTGTTAGTTATTCGTTGGATTTCTTTGCGACATTTACCATTAAGTAATTTATATGAATCCTTAATTTTTCTTTCATGGGGTTTCTCGATTATTCATATAATTCCGTATTGTAAAAGGCCTAAAAATTATTTAAACAGAATAACACTACCAAGTACTTTATTTACCCAAGGCTTTGTTACTTCGGGGCTTTTAACTAACATGCATCAATCTGAAATCTTAGTCCCTGCTCTTCAATCCCAGTGGTTAATGATGCATGTCAGTATGATGATATTGGGATATGCTGCTCTTTTATGTGGATCATTATTATCAGTAGCACTTCTAGTAATTACATTTCAAAAAGTCATAACAATTTTTGATAAAAGCAATGATTTAATCAATGATTCATTTTCTGTCCAATACATGACGGAAAGAAGTAATGTTTTCAGAAATACTTCTTTTTTTTCTTCTAGGAATTATTACAGGTTTCAATTGATTCAACAATTAGACTATTGGGGTTATCGTATTATTAGTATAGGGTTCATTTTTTTAACCATAGGTATTCTTTCGGGAGCAGTCTGGGCTAATGAAGCATGGGGATCATATTGGAATTGGGATCCAAAAGAAACTTGGGCATTTATTACCTGGATTATATTCGCCATTTATTTCCATACTCGAACAAAAAAACAAATTGACGGTTTAAATTCCGCAATTGTTGCGTCTATCGGCTTTCTTATACTTTGGATATGCTATTTCGGAGTTAATTTATTAGGAATAGGGTTACATAGTTATGGTTCATTCACATTAACAGTTAATTGAATTGAAGCAAGAATCTGACGGATACAATCTAGGATAACGTAAGACATATATAGCACATATATATAAGAAACTGAACCTTCGGATAACCTATTGAGAATGAGAACCTTTTGAATCACTATATTATTTGATTCAAAAAGTTCTCACAAATGCCAAACATATCTGTTTACAATTTCTTTTTTTTTTTTACTTAAATTTAAGAGAATAAAAAGAAAGTTTCTTTTATTTATAACTTTATAACAATTTTAAATTAAAAATTTAAATTAAAAAAAAAAACATAAGATTAGTTTTTAATTGTTTATTTTATTTTATAAAAATTACCTATAAAAAAAATTAGATAGAATAGCTTCTACCTTGTCAACTGATAATGAGAGAACGAAATCCGGATAAATACCAATACCCATTACAGGAAAAAGGATAGCAATCAAAACAAATAACTCGCGCGGTCCAGAATCAAAAAAATAAGAGTTTGGGGTATTAAACTGCTTGTATCCATAGAACATCTGGCGTAAGATAGATAATAAATAAATAGGAGTTAATATTATTCCAACTGCCATTACAAAAGTAATTAGTATTTTTGGTATTAAAAGATATTTTTGGTCGGTAATTATTCCAAAAAAAACTATCAATTCCGCAAAAAAACCGCTCATACCTGGCAATGCAAGGGAGGCTAATGATAAGATATTGAACATCATAAATATTTTTGGCATTGGGGTAGCCATTCCCCCCATTTCGTCAAGATAAGCAAGACGTATTCGATCAAAACTCGTTCCTGTCAAGAAAAAAAGTGCAGCGCCAATAAATCCATGTGATATTATTTGTAAAATGGCTCCATTGAGTCCCATATCGCTTATAGCATAAATTCCTATAATTATAAAACCCATATGAGATACCGAAGAGTAAGCTATTCTTTTTTTTAAATTTCGTTGACCAGAAGATGTTGAAGCTGCATAGATTATTTGCATTGCGCCTATTATTATCAACCATGGAGAAAATATAGAATGAGCGTGGGGCAATAATTCCATATTGATTCGAATCAACCCATATGCTCCCATTTTTAATAAGATTCCGGCTAAAAGCATACAAGTACTGTAATGTGCTTCCCCATGCGTATCTGGCAACCATGTATGTAAGGGCATAATCGGCAATTTAACAGCAAAAGTAATAAGAAATCCAATATATAATACTATTTCCAAAGCTACAGGATATGATTGATTAGCTAATGTTTCCAAATTAAATGTTGGTTCATTGGAACCATATAAAGCAATACCTAAAGCTCCTATTAATAAAAAAACAGAGCTTCCTGCAGTATACAAAATAAATTTTGTAGCCGAATACAGGCGTTTCTTGCCCCCCCACATAGATAGAACTAGATAAACGGGAATTAATTCTAACTCCCACATGATAAAAAAAAGTAAAAGATCTTGAGAAGAAAATAATCCTATTTGACCACTATACATTGCTAACATCAAAAAATAGAATAATCTGGAATTACGAGTAACTGGCCAAGCCGCTAAAGTAGCTAAAGTGGTGATAAATCCTGTCAGTAAAATAGGTCCTAGAGAAAGTCCATCTATTCCTAATCTCCAGTAAAAATCAAAAAAATTGATCCATTTATAATCCTCTGTCAATTGGATTAAGGGATCCTCCAATTGGAAATAATAAGAAAATGTATAGGTCATTAAAATAAGTTCTAATATAGAAATATATATAGTATACTGTCTAATTACCTTATTTCCTTTATGTGGGAAAAATAACATTAAAGAACCCGCGGATATCGGTAAACCTACAAATATTGTTAACCAAGGAAAAGAATTCGTGGTAAAGACAAGATAGACTTGGGTCAGAAAAACCCGTACTCAAAATATATATTTTGAGTACGGGTTTTTGTCGATAAGCAAAAAATCAAATGTATTCAAGTGGGTTTTTGTAGAAAGTATCAATAAGCTAGACCCATGCTTCGAGTTGTTTCATGCCATAAATAAACTCTAATACTCAAAAAATCCGTTGGACAGGCGGATTCACATCTCTTACAACCGACACAGTCCTCCGTTCTTGGAGCAGAAGCGATTTGCTTAGCTTTACATCCGTCCCAAGGTATCATTTCTAATACATCTGTGGGGCAGGCTCGTACACATTGAGTACACCCTATACACGTATCATAAATTTTTACTGAATGTGACATTGGATCTATAATTTTTTTTTTGAACACCATAAATTTTCAATCTAGTAATTTTCGAAATGAATCATATATTTAAACACCAGATGAATCAATGATTTACCAAAATTTTTCTATTCAATTTAGAATCGATTAATAAGATGGAAATAGAGCCAAGGTACTTTAATTTTATATGTTTTACCAAACATAATCAGTATGTTATTATCATATTCATCAATTCGACTTGATAAATATAAATATTCTATTTTATATAATTAATACTATTTATTCAATAAATTCGATTGATTGATACGGATTGATTTTCTGTTACGATAAATTGACGAAACAATAGCCAACCCAATAGCTGCTTCCGCGGCTGCAATGGCTATAACAAAAATTGAGAAAATATTTCCTTTTAATTGACGATTATCAAAAAAATCAGAAAATGTTATGAAATTTATATTAACTGCATTCAGTATAAGTTCAAGACACATAAGGGCTCTAACCATATTTCGACTCGTGATCAATCCATAAATACCAATAGAAAATAAATAGGCACTCAAAACAAGTACATGTTCGAGCATCATTGAACAACTCCTTATCATATCACTTTCGCTTTATTTCAATATGAACAACAATTCAACATCACCAGGTTAGAGTGACTAGAATAAGAATGTCACAAGTAAAAAATAAATAAATATATTGATAATAAATCAAATAAAAGAATTTATCCATGAAAAACCTTTTAAAAGTGAAAAACCTTTTAAAAGTTTAATTTGAATAAAAGTTTAATTTGAATTGCGATTGCTAATTCGACGGATTTTTTATTGACGAGCCACAGCAATCGCACCTATCAAAGCAACTAAAAGAATTATTGAAATGAATTCAAATGGAAGAAAAAAATCGGTTGATAAATGAATTCCAATTCCAATTTGTTGAGCATTACTTATCAAATCTTGCTCTAGAATCTGATTGGCTCTGGTAGTCCAAATAATCCGGTACCACGATGTATCTGGAATAATAGTAATTAATGAAACAAAAATACTTGTACAAACTAAGGAAGTAACCCCGTCCCAAACAGTGCCAATATTAAAATCCTTGTAATATTCTGAACCATTCATGAACATCACAGCGAATATAATTAAAACATTTATAGCTCCTACATAAATAAGGAGCTGCGTAGCAGCTACAAAATAAGAGTTTGATAAAATATAGAATAAGGATATACAAACAAAAACGAATCCCAACGAAAAGGCAGAAAAAATTGGGTTGGTAAATAATACTACTCCCAGACCCCCTAATATAAGACCTAATCCTAAAAAGATTAAAATAAAATCATGTATTGGTCCAGGTAAATCCATTGTACGGGAAAATAAAAGATAAAAAATCGAATTGTTTTTTCATGACCTTATTTTATTGGTCCGACCGGGAAAAACTTAATTATATTTGATTCCTAATTAGATTAAACCCTAAGGGATGTAAATTACTGTAGGGAAAAGTAAAACTATTGGACTAATTTTCTTCTTTCGGGAAAAGGATAATTCGACACTATAAATTCAAATTTCGAAATAATTATGAATAGAATTAGGGATATATTAATATTAATAGATTTTCAATCCAAATTAAAGGGATATATTAATATTAATAGATTTTCAATCCAAATTAAGCTGTGATGCGATTCTCATCAAGCAGTTAAATCAATAGTTGGTATTTGTAATTATTGACTGAATAAAATGAAAGAAAAACGCCATTCCAGTTCTTTCCCTTTAGATTAGATCAAAACGGAATTCTAGTTTAGTACTTTTAGTAATTCACAATTGATTAAAGAACAATTTTGAAGTCGCGGGAGGTTTACTCATTATTTTTGAGGCGAATTCAAAATTGTTCGAATTGTATAATCGTCAATTACTGCCATTGGTAAACGACCTAAAGTAATTTGATTATAACTTAATTCGTGCCGATCATAAGTAGAAAGTTCATATTCTTCAGTCATTGATAAACAATTTGTTGGACAATACTCAACACAGTTTCCACAAAATATACAGATTCCGAAATCAATACTATAATTAAGCAGTTGTTTCTTTCGAATATCGGTTTCCAATTTCCAATCAACAACAGGTAGATCTATAGGACATACACGAACACATACTTCACAAGCAATGCATTTATCAAATTCAAAATGGATTCGGCCGCGGAAACGCTCAGATGCGATTAATTTTTCATAAGGATATTGAATCGTTACAGGTAAACGATTTGCGTGGGATAAGGTGATCATGAAACTTTGACCAATGTACCTTGCAGCCCGTATAGTTTGTTGACCATAATTCATGAAACCAGTTACCATAGGGAGCATATCGTAAATAGTTATGAAGAATTTTATGTTTGTTTCTTTCTCTTGTTTGAGACAAGTTATAGATATAGAAAAGTATTCTTTTTTTTTTTTTATTTATTTATAGTAAATAGTAAAATTTATAGTGAAAAGAGTTGGGAAGAGGTCGTTAATAATAAATTACCGAGAGAAATAGGTAAAAGAAATTTCCATCCGAGATTTAACAGTTGGTCCATTCTTAGTCTAGGTAAAGTCCATCTTGTTGTAATAGGAATGAACAAGAATAAATAAGTTTTAACCAATGTAATAAAGATACCAATTATTGCTTCAAAGATTCCACTTACTTTATTTATTTCAAATAGCTCAGGAACGAATATGTACGGAATAGATAAATTCCAACCGCCCAAGTAAAGAACTGTTACAAATAATGAAGAAACTAATAAGTTTAAATAGGAAGCAACATAAAATAACCCAAATTTGATACCTGAATATTCGGTTTGATAACCCGCTACTAATTCTTCTTCTGCTTCTGGTAAATCAAAAGGCAATCTCTCACATTCTGCTAGGGAAGAAATGAAAAAAATAATAAACCCTATAGGTTGACGCCATAAATTCCACCCCCAAACCCCATATTTGGATTGTGCCTCAACTATATCAACTGTACTTGAACTATTAGACAATCATAGTCGGTAATAACATCACTGCTGCCATCGCTATTACAGAACTGTACATGAGATTTTTACCTCATACGGCTCCTCGCAGGTCATAAAAAATCTAAGGACCGGATTTTATTATTTATCTTGATATATTTGTATCATAGATAAGATCAAAGTTTATCGGACGTTCCCAAATTCAACCAATGGAATTCTGTCTGTTATAATATTCTAAAAAAAGCACTTCTGAATTAATCTCATCCTTTAATTAATAATTTCAATTTTTCTTTTTTGAGTAATAACTTAAATCCTTCAATAAAATACTCCTTGTAGCCATACCAATAAATATTTTAATCTATCGTTTTCGATTATTAAAAAGAATTAGGCAGTACTTTGGTTCATGAATTCTGATATGAACTCGCTCTCTATGAATATGGATATAGAAAAAAAGAAAAAAAAAAGTAAAGGGTTCCTTCGTTCCTGATAATTATTTTTTTGTTTTAATAGGGGGCTGGAAGCATACTTTGGATCGGAATCATGGAGAGTACTGTCTGATCATTTCTACCAATTTCAAACTCCAATTATTATTCTTTTTATATTATTACTTTTTATATTATTATATTATTATGAAGAAATATCCTTTTGAATAATTTCAAGAATCTCCTGTTACTAATCCTTTGTGTATCTTGGTGTTCCTAACCATCCACCCATTCTATTCTTTCTCAACTGCCCATTATAGTAACCTTATGATAATGGGAATACATATAAATGATAGTAAAAACTCAATAAGGTTGATCTTTTGAACCCGCTTCAAGCTCGGACGATTAATCAATCAATCTTGGGGTAACCGGTCTCGGTCTCGTATTCTTATGTCTCTTTTTGTTTTACTTTTGTACATAAGAAATGAGTCTCAATTTTTTTTACTGCAAAATTTAGAAGCTGTTTTCTTTCACTCATATAACTATCCAATTTACTTCATCAACCTAAATGATAAATAAAAAAATGAAGATATCCTATTCAATTTATTTCATTTTATTTTTTCTTTCGAAAAAGAAAAATAGAAAAAGAAAAACAAAAAGAATAGGGAAAAACTTATGTTTTAACGAATCGCACGTAGAGATATGGATAATACACAGAGAGTTAATGGTATTTCATAACTAATCGATTGAGCAACAGCTCGTAGACCACCTAAAAAGGAATATTTATTATTTGATCCATATCCTGACATAAGAAGTCCAATAGGAGCAATACTTGAAATGGCAATCCATAAAAAAATTCCGATATTTAGATCAGCTAAAACAAGGCGATAGTCAAAAGGAATTACCGAATAACTTAATAGAGTTGATATGACTGCTATGGACGGTCCGATACTGAAAAAAAGAATATCGCCCCGAGATGGAAAAATATTTTCTTTGAAAAGTAATTTTGTCCCATCCGCTAGAGCTTGAAGAACTCCTAAAGGGCCGGCATATTCAGGTCCAATACGTTGTTGTATCCCTGCAGATATTTCTCTTTCTAACCATACAATTACTAGTATACCTATCACAACTCCCAATATAAGAGTGAAAATAGAGACAAGCATCCATATAATTCCATAAACTTCGTTTAAGTTTAAGGATTCCAATCCAGAAAAAGAATTGATAACTTGTATTTCTCTTATATCAATTGCTTCGGTTGTATCAAGATTAAGTATCATTTCAACGATCAACTTCCCCCATAATGATATCTATGCTACCTAGTATTGTCATAATATCAGCCAATTTCATTCTTTTAACTAATTGAGAAAGAATTTGCAAATTGATAAAACCTGGGGGGCGGATTTTCCATCGCCAAGGAAACCCACTCTGATCCCCTATCAGAAAAATTCCCAATTCTCCCTTTGGGGCTTCGACTCTGACATAAAGTTCTTGTTTAGGCAATTCAAAAGTAGGAGAAGTTTTTTTACTAATGAAACGATATTCAAAATCAGTCCAGTCTCCATCTCTTTCTCTAGTAAAATGTCGGGTTTCTAAATTCTCATAGGGCCCTCCCGGAATTCTTTCCAGAGCCTGTTGAATAATTTTTATGGATTCTGTCATTTCACCAATTCGGACTAAATAACGAGCTAATGAATCACCTTCTTTTTGCCACTGGACTTCCCAATCAAATTCGTCGTAACATTCATAATGATCAACTTTACGAAGATCCCACTGTACCCCCGAAGATCGTAGCATTGGTCCTGATAAACCCCAATTTATTGCTTCCTCTGTACCAATAATACCTATTCTTTCAACTCGTTCTAAAAAAATAGGATTTCGCGTAATAAGTTTTTGATATTCAGCAATTCCTGTTAAAAAATAATTGCAGAAATCCAAACATTTATCGATCCAGCCATGAGGTAAATCAGCTGCTACTCCTCCGATACGAAAAAAATTATGCATCATTCTCATACCCGTGGCAGTTTCGAATAAATCATATACTAACTCTCTTTCTCTAAAAATATAGAAGAAAGGGGTTTGTGCACCAATATCCGCCATAAAAGGACCAAGCCATAACAGATGAGAAGCTATACGGCTCAACTCCAACATAATTACTCTGATATAACTGGCTCTTTTAGGTACTTGAATATTTCCCAACTGTTCTGGCCCATTTACTGTTATTGCTTCTGTGAACATAGTAGCTAAATAATCCCAACGTGTTACATAAGGCAAATATTGTATAATTGTTCGGTTTTCCGCAATTTTTTCCATTCCTCTGTGTAAATAACCTAATATTGGTTCACAGTCAATAACGTCTTCACCATCTAGAGTAACGATGAGTCGAAGAACACCATGCATTGAGGGGTGGTGGGGACCCATATTGACTATCATAAGGTCTTTTCTTATAACTGGTACATTCATAGGGGTTTCCTCGATTCATTCTTCCATGAATTACTGAAAACGAAAAGAAATTAATCAAAATTCAAGATCTAAGAAATCAAATAATAAAAAAAAAAGACTCTTCAAATTAACGAATTGTTGACTCCCGAATATCTAGCTGGGTAATTACTTCTTTATAACGTACTCTATTTTTCTTTGCCAAATAAGAAAGCATCCGTTGACGTTTTCCTAGTATTTTTCGTAAACCTCTTTGAGATAAATAGTCTTTTCTATGAAATTCCAAATGTAAAGTAAGCTTTCGTATCTTATTAGTAAAATTGACTATTTGAAATTCGGCGGATCCCCTGTTTTCCTCTTGTGAAATAACTGAGATGAATGAAGTTTTTATCATAAAAAGAAATCCCTTCTTTTTTTTTTTTAATATTTTAATAAAATTATTATTGATGAATATTTTATTGATCAGTAATAATAATAAATAATGTAATTGTTATAATAACTAATAAACAATGAAGAATGTCAGTTCATTTTAATTTTGTATACAGACTAATCGTTACTTCGGTAGGAATTCCTAATGTTGTCAAATAAAATTTATCATTAATCAATCCAATTTTTTTTTTTTATTCGGCTAGAGATACAAAAGGATCATATATTTCTTGGTTTACAAAAGAGAAAAATTGATATCTAAAAAAAAAAAAAAGAAAGGTAAATTCATTGATTGATTTATAGATCTAATTAATGTATGATTGAATTACATGTATCAAAATAAGATATGAATGTAAAACAATATATGTACTCATCCCCTTTTTTTATATATTCGATTTATATACTAGATCGGGCATGCTATGGAATAATATATGCCCTTACCACATTTTCAACGAATTTTCAATTGTGGATATATATGTATCCTTAACATACTGAACCGACTAGCGTTATTGGTACCAAACCAATATCGATTCATACAAGCTAAATCTTCTAATCGATAAATGGGCCAAAGAAAAGGCTTTAATTTAAGTAGTTTATTTTTATCTTTATCAAAATATTTGCTTTTATACAAAATGGGCTTGCAGTTTTTTATGTTCTTACTGTTGAAAATTTTTGTATTTCTATGAATATCATTTCTATTTTGTGAATTGAAAGAAAATTGAATTCTCAATTCTCTACGACGTTTAGGGGATAAAAAATTTTCAGGAACAAGTAAATCATAATCATTTTTTTCTTTATTGACAGTTATACTTTGATATCTTTCAATGAATTCGGTAAACTGATTTTTATATATTTTTTGTCTGTATCTTTGATTAATTTGTTGTTTGCTCTTATGAATCAATAAAATAGTTACGGTTTGATATATAATAAAGTGTCCGTTATTTTTTATTTTTACCGATAGACCCATTGGTTCAATAATCAATATTCCCTTTTTCATCAATTCTGTAAGAGTGAAATCTTTTTGAATCATCAGAATATCCAGACTCATTTCACCTCTTTGAACAGAAGATATAATAATTTCTCGTGGATTCGTTAGTCTAAGTAGGAGACAAAATAGTTTGATATTATTAATTATTTTTTGATCTAAGAAAGCATCCCATCTTAATTGAAAACCTAAATGTTTTTTTAGGAAAAAATAAAGTTCTATTTCCGTATTACTTTTGTATTGTTTTTGCTTTCTACGTTTTTTCAGGTTTGATTCCGCATAATCTTCTTCAATATCTTTTTCTTGATTTGACAGAACTGATTCAAGATCCATTGGGTCCTCTAATTCTTTTTCTTCGTAGTTTCGATTATCTAATTCAATAGATTTTTTTTTATTCGAGAATATAGATATAAAAAAATCACCATTTTTCTTTCTATTGATTTTTTTATTTTCATTTATTTTTTCATTGTCATTAAAATTTACAAGAAGTAATTTAATTGGTATTACCCACGGTTGTATCTTATATGTGTTGCAAAATATCACAAATTTTGGAAAGAACCAAAGTTCCAAATTTGATATGGGTTGATTTAGTATTGCTTCATTCATTTCCATCCAATCAAAAAAGTTTTTTTTTTTATTGGCTGAATTAACTTCGTGATCTTGTTGAATCGTAAGAGAAAAAATATCTTTGTTATCAATTTTATCAATTATCTGATACTTATGAGTTCCAGTCTTAATATTGTTTTTTTGTTTGGTTCCGGTATCGATCCAGGACTCAATATCCACTTTTTTTCTAATACAAAACTTGATAATTTTCCAATCAAAATTTTTTCTATCGGGGGGTTTCTCCATATTGATAATATCCTCTTCTGCTAGATAATTATTAATAGGTATATCTCCGAACATATCCAAAAACTTGCTTTTGGGTGTGTTATAATTATAAGAAATCTCATGTTTATTATTTATTTTATTATTTATTTGGAATGGTGATGCATAAATATATGAGTCTTTCTTATTTTCATAATTAATAGATTTATATAATAAAAGATTATATCGATAATTTTTTTTCAAATTCTTTTTTTGGCTTGGTAATGAATTCCCTTGTAAATCATTTTCTTTTTCGTAATAAATTAGGTGGTCTTTTTCATATAAATTCCATTTGTTTAAATCTTTATTTTGAACCATACAACGTTGATTAATTCTATTTCGCCATTTTTGTGGTATTAATCTAGACCAGTTAATCTGAGATAAATTGCATTTATATTGATAATAATTCTTGAACCAGCTTTTCCATTGATTCATTACAGAATTTCTAAAGTTGTTATCTTTTAAGTCGGAATGAAATAGTCCTTGGGCTCCAAAATCTTTTTTTATTTCATTTTTAACAAAAAGATCTGCTCTGTGATATTGAAGAGCAGATCTTAACTTATATAAATTAATAACTTGGATTTGTGATAATTTATAAAATACATATGTTTGTGACAAGGAAGATACATCACAAAAAATTCGTGAATTCTTATTAGTAACACAAATATTAAGTAATTTTTTTATAATCGAAATCAAACGATTTGTATTTTGATTTGTTTTATCGATCCTTTTGTAATTTTCTTTATTATTGTAAATATATTTATTAATACTTTTTCTTGTTGATTCAAGAAAAAGCTGTACATGATGGATCTTCGGAATATTAATGATACCTAGAACGATGTCTATGTATATCTTTTCAATCAAGATTTTTATAAAAAAATTGAATTTACGCAAGAATCGAGTATTTCTTCTTTTTAATATCTGCGAAATCTTTTTTGATGGTTTTACTTTTTTAGTATTATAAGTTATTTTGCTAGGGCTGATATTGATTTCTGAGGTTATAAATCTATTTTTCTTTTCTTTCCTAATTTTTTCTATTTCATTTATAATTGTACTTGTTCTAGCAGTCAGATCTTTCATTTTTTTTTCTGTCAGTAAATAATTTGTCCAATCCATAGGGCAAATTGGAGGAGAAATTTGATTTTTCTGACTTGTCTGATTATTGATTATCAAATCGTTTTTAGTTTCATTTAATTCATATACTTCGCTAAATCGAAATAGAAATAATAGAATTGAATTTTTGTTTGATTTTGAAAGTTTGTTTATTATTTCTTTTAGAAATAATAAGTTTTTGATGACCCAATTCTTTTTTTCTTTGGACAAATTTAGAAAAAATTTTATTCGTTCTTTTGATCTTTCTTTTGAAATTTTTATAACTAGAAAAAAATTCTTTTGAACTTTTGTAATTTTTTTTCCGAGTTTTTTAAAGATGGGTTCAAAAATTGAAAGTTTTTTTCGGGGAAACCCAAAAAGAAGTTCAGTTTCCATTCCCCAAATTGTTAAAAAACAAAAATTCTTTTTTTGGCCTTTCTTTTGCAGTCGATCTTTATGGGGGAAGGTTAACTTAGGTCTGTGCCAAGGTTTTAGACGAAAAGGAAATAGAATCTTTATTTGAATACCATCTGTTAACCAGTTTTTTGGAAATTCTGTTTCGGATAATTGAACTCCATTATAAGTGCATTTAACATGGATTTCTCGATTCCAATCCGTTAAATCCTCAGACCATTCGGGAAATTGAAATAATAGCATACGTATAATGTTTTTAACTATTATTACTGAAGGCAATAGAATATATTTTCTAATAATTGATTGGGTTAGTAAAACACAACCTCTTATTACTTGAGCAAATAGAATACTATCCCAGGCTTCGGCTAGATCTATCCGGGTTTTCTCTTTTCTTTTGTCTTGTTCTCGTTTGTCTTCTGCGTTTTTCTCACTTTCATTTGATTTTTCTTCTGTATCAGTAGAATCCGAAATCATGAATTCCGGTTTTTTACACATCCAGTTTATAAACAGTATTTTCATCAACTCGGAAATATCCAAATCAAAAAAACGGGATTTGTCTATTCTGTCCAAAAAAAGGAGAGAACGGACATTTGCTTGAAACAGTTCCCAAATAGCGGTTTTGCGTCTTTGCGCTCGCATGGAGCCTTTTATTATGTCTCGGCGAAAGTCGGCTTGTTGTGAATAACGTATCAAGGTTATTTCGTCTGTTTGATCAGAGTTAGTTGAATCTTTGCTATTATTATAAGTATTAATCGTTTTTTTATTATCAGTAAAAATCACTACACGTTTGCTTTTTCGTGAACGAATCTCCGGATTTCCTACTATGTTTGTTTCACTGTCTCTCTCCTGTTGTTCCAAATCGCCAATTAATTGGTATGACCATCGAGGAACTTTTTTACTTATTTCTTTTATTCCAATGGATTTTTTTCTACTTCTTTTATTGTGCGAATTTGCTATAGCTATAATTGCATCGAATAAAAATTTAAAAATTTTTATTCGATCTTCTGAATACATTTTTTTTTCTTTGTGATCTGACAATAAAGAAAATCCATGAAAATTAAAACTTAATGTTGATTTTCCAGAAAATTCATTAATTAAGTTCAAGAAATAACCAATTTCTGTTGAAAATAATTTTATATTAAATATACCCATTTTTGGTTCAAATTCTTGATAATTACTAATAAGAAATAGAAGATGAATTCTATTTATCCAACCCATCTCTATATACTTTTTTTTTGAAATTTCATTTATGATTGAGGGTGAAAATGAGGGTGAAAAAAACTTGATTCTTCCACGAAGGGAACCACTCAATAAAGGATCATATATTTTAGGTAAGTATTCTTTTTTTGTTTTATTATTACACAATCTAATCTTTTTTTCCAGTATATGTATAGGAAAAACGCTTTTATCTAAAATAGTTTTTACTCTATTTAAAAATTCATTACTTAGATTTTTTTTTTGTTTTTTATTATTAAAATAAAAAAAATTCCAATGATTGGAGAGTTTGTCTGTTTTTTCAGTTGTGACTAGGGAAGTTTTTCTTTGTATCATTTCCAAAAAAGTTGATAAACTGGGTGGATATGTAAAAGATATTCTTTCTTTTCCATCGCTTTGACATGTATAAAAAAAATATTGTGACATCTCTTTTTTTACAGCATTCTCAAATTGATTTTTTTTTATATATCGAAATGGACGATTCCAAGATTTAGAGTCGAAAAAAATAGTTACAAGAGGTTTTTCAAACCAGAAGAGATCTTTATCTTTTTTATCTATCAATATTTCTAACTTCGAATTTTCTTGATTCCCATCCAGATAAAAAGTTTCATAAACTGGTCTATTTTTATAGTATGTCTCTTTAAAAAAGTGAAAATGGAATTCATCCTTTGTTTTTTCCTTTCCATTCACTCGGATCTCTTCCGTTTCGTCGATTTTGTCCGGATCCTCCTTTTCTTCCAAAAAAAGGGAAGAAGCAGGATCTTCTTCGGTGGATCCCTCTGGTTCCTGTTTAGTCCCCTTCGTTTCGGAAGTTGTTTCTATTTCTACATCTGTTTCTTCCTCCCTTTCTTCTGTTTCTGAGGTTTCTTTCAGTTTCTTAGTAAAAATGGGTGACGGTATTCTGCCTAAAGAGTAGACACAGGTAATAAATAAGAGAATACTAAAGATTCGAGCCATAGAATTCCTCAATTCTGACACAAGGTACTTGTACTTATTCGATCGAATAAGTACATTAGATCTAATAGAATTATTTTGCTGTATCCAGACTAATATCAATCCAACCCATTTCATGAATAAAATGTGACCAATTAACCAACCAACAAAACTACTTGTTACAAATAACATTTTGTTGTTGCATCGAAACATATAAATGTTGACTAATCTGACTAACATTGAACTTGGTAAAATGAAATGGTTGAATAATTGAAAAATGAGATTATTCAGGAATACACATTGAATACTAAGATTACGCATTGAATTTCTGGTAGTAGATCCATAATCAAAAAAGTGTTTGTGATTGTTCCAGAAGAAATGAAACAAAAAATACGGTAGAGCTAGGACAGTTATTGTATGAGGTCTACCCAATGCTAGATGCAGGGGCGCATAATAGATCGATATGAACATCATGAGCTGCCCCGTAATAAAACCTGTTGTTGCTGATACCTTCTTCTCGGTTCCTTCTTCTCCTTCTTCTATAACCCGAGCTCGGAGAAGGAAGAGATAAGAGGGCCCCATGGAGAATGTGGTCAGAAATCCATAATAGAGTCCGACCACAACGACCGAATTGATTATCTTCATGCATAAGGATACTAGATTACCTAATATAAAAGATTTCAAAATCATCACAAACCTCCCTTTTTTCTTTTCTATTGGAATCTCTGGATTATGCAATTTCTGGAATATTATATGATGATTTTGAAACTTTCCATATATCATATATATAGAAATAGAATATAAAAATAGAAAGAGATAGACTAGAAACGCTTATGTCAATGACACCAAAGGGGATACTAAATGAATGGAATTGGGATATGGATGGAATATAATGAAATAGAGCCACTTTGAGGTTCCCTATGAAATGAGGCATGGAACGAAGACACTACGAAGAAGTTCCGGGAGTTACGAAGGAAACTTCGAGCTCATATTGGTCATGGGTTGAGAACGGGAATTGAACTCTATGAGATCTAATCTCCCGTTGTTCCTCAGTAGCTCAGTGGTAGAGCGGTCGGCTGTTAACTGATTGGTCGTAGGTTCGAATCCTACTTGGGGAGATTTGATTCATTCCGAATTCAAGAATTCGGAATGAAATGGTTCGCTTTGACCGTTAAGAGTAGGTAACCCGTTCCCTGTGTCTTTCTTTTTCTTTCTATTGCATTCTATCTCATCATATCACATTCTATTCTGTTCTGCGATATTTGAGAATCACCGTCAATGCCTCGGTGTAGGTAAGTCCGGTATAATCCTTTGTTCCATAGTCTGGGGCTATTTACAACTAGCCAATTAAGAATTTTCAGATGTACTAGTACTAGCAAGTGCATCAAAGATGCAGTCATCGATTCTCCCGAGAGGCCACAATTACCGCGAGCAAACATATTAATGACGAAGAACACATTTTTGCTATGCTACTAATACTTGTACTTGCTCTACTATTCTGCCCAAGCCCGGCTGAGGAAAAGTTACGGGGCGTAAAACAAAAAAATATGCTGATTCGGTCCGGGCATACTATATGGGGATTTTCCACTATTAACGATAAATAAGAAATAAAAAGAAAAAGAAGAAAAAGTAAGGCCATTCTATTTCGACAAAAGACCCACACCCAAGTTCCATAGCTTTGGGTCCGCTATCCCGATCATGATTTTCCTACCTCCAGAGGGAAAGGTCCTTCCTTTTTTGGCCGGTTGTGGGCGAGGAGGGATTCGAACCCCCGACACCGTGGTTCGTAGCCACGTGCTCTAATCCTCTGAGCTACAGGCCCCATCCCGTCTCCACTGGATCTGTTCCCGGGAGTACCCTCAAAAAGGAACCTTTCTTCTTCCCAGCCATTTCGGGTTAAGAAGATGCGAAGGCGCCTCTCTCTCTAGCAGAACGGTGCGTTCCGAGGTGTGAAGTGGGAGAGAAGGGACTTCATAATTGGGGTTTTGAATAAGACGACCTTTTCATTTTTTTTTTTCATATTGAAAAAGTAATAAGAATGAGGGGTGTTAAGCTTTTTATCACCCTGGCGTCGAGCTATTTTTCCGCAGGACCTCCCCTACAGTATCTTCACCGCAGTAGAGTTTAACCACCAAGTTCGGGATGGATTGGTGTGGTTCCTCTACGCCTAGGACACCAGAATATCGAACCATGAACGAAGAAAGGCATGAGAGAAAAGCATATTGGCTAGTGATTGTGAGGCCCCAATTCTTGACTGGAGGGGACACCAAAGGCCTCTGCCCTTCCATCCCTTGGATCGATAGAGAGGGAGGGCAGAGCTTTTGGTTTTTTCATGTTGTCAAAGAGTTGAACAAGAAAAATAGATGGCGAATACCTGATCGAATTGATCGGGTCATGTAGGAACAAGGTTCAAGTCTACCGGTCTGTTAGGATGCCTCAGCTGCATGCATCACCGCACTTCCACTTGACACCTATCGTAATGATAATGATAAACGGCTCGTCTCGCCGTGACCTTCTCTTGAATTCTCAAAACTTCTGTCGCTCCATCCCCCCAGGGGCGGAGAACCCGTCGCTGTCTAGGCTGTGCTACCGGGGGCTCTGGGGAAGTCGGAATAGGAGAGCACTCATCTTGGGGTGGGCTTACTACTTAGATGCTTTCAGCAGTTATCCGCTCCGCACTTGGCTACCCAGCGTTTACCGTGGGCACGATAACTGGTACACCAGAGGTGCGTCCTTCCCGGTCCTCTCGTACTAGGGAAAGGTCCTCTCAATGCTCTAACGCCCACACCGGATATGGACCGAACTGTCTCACGACGTTCTGAACCCAGCTCACGTACCGCTTTAATGGGCGAACAGCCCAACCCTTGGAACATACTACAGCCCCAGGTGGCGAAGAGCCGACATCGAGGTGCCAAACCTTCCCGTCGATGTGAGCTCTTGGGGAAGATCAGCCTGTTATCCCTAGAGTAACTTTTATCCGTTGAGCGACGGCCCTTCCACTCGGCACCGTCGGATCACTAAGGCCGACTTTCGTCCCTGCTCGACGGGTGGGTCTTGCAGTCAAGCTCCCTTCTGCCTTTGCACTCGAGGGCCAATCTCCGTCCGGCCCGAGGAAACCTTTGCACGCCTCCGTTACCTTTTGGGAGGCCTACGCCCCATAGAAACTGTCTACCTGAGACTGTCCCTTGGCCCGTAGGTCCTGACACAAGGTTAGAATTCTAGCTCTTCCAGAGTGGTATCTCACTGATGGCTTGGACCCCCCCGGAAGGGGGCCTTCTTCGCCTTCCACCTAAGCTGCGCAGGAAAGGCCCAAAGCCAATCCCAGGGAACAGTGAAGCTTCATAGGGTCTTTCTGTCCAGGTGCAGGTAGTCCGCATCTTCACAGACATGTCTATTTCACCGAGCCTCTCTCCGAGACAGTGCCCAGATCGTTACGCCTTTCGTGCGGGTCGGAACTTACCCGACAAGGAATTTCGCTACCTTAGGACCGTTATAGTTACGGCCGCCGTTCACCGGGGCTTCGGTTGCCGGCTCCCCTGTCATCAGGTCACCAACTTCCTTGACCTTCCGGCACTGGGCAGGCGTCAGCCCCCATACATGGTCTTACGACTTTGCGGAGACCTGTGTTTTTGGTAAACAGTCGCCCGAGCCTGGTCACTGCGACCCCCTTTGTGAGGGGGCACCCCTTCTCCCGAAGTTACGGGGCTATTTTGCCGAGTTCCTTAGAGAGAGTTGTCTCGCGCCCCTAGGTATTCTCTACCTACCCACCTGTGTCGGTTTCGGGTACAGGTACCCTTTTGTTGAAGGTCGTTCGAGCTTTTCCTGGGAGTATGGCATGGGTTACTTCAGCGCCGTAGCGCCTGGTACTCGAACATTGGCTCGAGGCATTTTCTCTACCCCTTCTTACCCTGAAAAAGCAGGGACACCGTGCGTCCTTGAACCGATAACCATCTTTCGGCTAACCTAGCCTCCTCCGTCCCTCGGGACCAACAAGGGGTAGTACAGGAATATTCACCTGTTGTCCATCGACTACGCCTTTCGGCCTGATCTTAGGCCCTGACTCACCCTCCGTGGACGAACCTTGCGGAGGAACCCTTAGGTTTTCGGGGCATTAGATTCTCACCAATGTTTGCGTTACTCAAGCCGACATTCTCGCTTCCGCTTCGTCCACCCCTGCTCGCGCGGGTGCTTCCCTCTAAGGCGGAACGCTCCCCTACCGATGCATTTTTACATCCCACAGCTTCGGCAGATCGCTTAGCCCCGTTCATCTTCGGCGCAAGAGCGCTCGATCAGTGAGCTATTACGCACTCTTTCAAGGGTGGCTGCTTCTAGGCAAACCTCCTGGCTGTCTCTGCACCCCTACCTCCTTTATCACTGAGCGGTCATTTAGGGGCCTTAGCTGGTGATCCGGGCTGTTTCCCTCTCGACGATGAAGCTTATCCCCCATCGTCTCACTGGCCGACCTTAACCCCTGTTATTTTGAGGTCATATCTAGTATTCAGAGTTTGCCTCGATTTGGTACCGCTCTCGCGGCCCGCACCGAAACAGTGCTTTACCCCTAGATGTCCAGTCAACTGCTGCGCCTCAACGCATTTCGGGGAGAACCAGCTAGCTCTGGGTTCGAGTGGCATTTCACCCCTAACCACAACTCATCCGCTGATTCTTCAACATCAGTCGGTTCGGACCTCCACTTAGTTTCACCCAAGCTTCATCCTGGTCATGGATAGATCACCCAGGTTCGGGTCCATAAGCAGTGACAATTGCCCTACGAAGACTCGCTTTCGCTACGGCTCCGGTGGGTTCCCTTAACCAAGCCACTGCCTATGAGTCGCCGGCTCATTCTTCAACAGGCACGCGGTCAGAGCCCCGGGCTCCTCCCACTGCTTGGGAGCTTACGGTTTCATGTTCTATTTCACTCCCCGATGGGGGTTCTTTTCACCCTTCCCTCACGGTACTACTTCGCTATCGGTCACCCAGGAGTATTTAGCCTTGCAAGGTGGTCCTTGCTGATTCACACGGGATTCCACGTGCCCCATGCTACTCGGGTCAGAGCGTAAGCTAGTGATGCTTTCGGCTACTGGACTCTCGCCATCTAGGGTGCAGCACTCCACTGCTTCGCCTAGCAGCACGACGCTTGTATTGCTCTCCCACAACCCCGTTTTCACGGTTTAGGCTGCTCCCATTTCGCTCGCCGCTACTACGGGAATCGCTTTTGCTTTGTTTTCCTCTGGTTACTAAGATGTTTCAGTTCGCCAGGTTGTCTCTTGCCTGCCCATGGATTCAGCAGCAGTTTGAAAGGTTGACCTATTCGGGAATCTCCGGATCTACGCTTATTTTCAACTCCCCGAAGCATTTCGTCGCTTACTACGCCCTTCCTCGTCTCTGGGTGCCTAGGTATCCACCGTAAGCCTTTCCTCGTTTGAACCTCGCCCTTAACTTTAAGGTACTTTAAGGTTAAGGCTATGCCATCCTAAGGTGCTGCTAAATGGAAGGATCTTATCAACGTCCATGAATGATAAATCATAGATCGAACTGCCGAATCGGAAAAATTGGGTGCTATCGTATAGCTTTGTACCGGCTAAGTTCACGAGTTGGAGATAAGCGGACTCGAACCGCTGACATCCGCCACAGGGTAAACCACCGCCTCTCGGCCCCCCGACTGATTCTACCATAGAGGCCAACGATAGACAATAACTCCCCCCCGAACACAGCTTACAACTTTCATTGTACTGTGCTCTCCAAAGAGCAACTATTCTCAAAATCTCAAAAGGTGCTGAGTTGGAATCACATTCTAACTAAGGATTCCTGCGGTTCCGGAGGATCCAGCTACAGGAAAACCAGGAATGGTTCCCCCCCTTTCCGCCCCACTCTTTGGTCTTAAGAATGCTGGTTTAAGAATAAGAATGAGTGATTGCCCTTCTCCGACCCTTACTGCCCAACCTGAGAGCGGACAGCTAATGCGTTCCACTTATTGAACAGGGTTCTATGGTCGGTCCGCGACCCCTGGATGCCGAAGGCGTCCTTGGGGTGATCTCGTAGTTCCTACGGGGTGGAGACGATGGGGTCGGTCCATGGATTTTCCTTCCTTTTGCCGCATTTCGCTAAAGGGTTGAAGGGAGATAGTGCATCAAGCTGTTCGCAAGGGCCAACTTGATCCTCTTCCCCGGGGATCCCAGATGAGGGAACCCTAGGAGAGCCGCCGACTCCAACTATCGTCCATGTACGATCCATACTAGATCTGACCAACTGCCCATCCTACCTCCTCTACGTTCTTGACAGCCCATCTTTGTCTCAGTAGAGTCTTTCAGTGGCATGTTTCGGTCCTCTTCCCCATTACTTAGAAAGAGTGAGCCACCGGTTCAGGTACAAGATACTATCATTACCGCCCGGACAATTAGACATCCAACCCGTAATCGCAACGACCCAATTGCAAGAGCGGAGCTCTACCAACTGAGCTATATCCCCCCGAGCCAAGTGGAGCATGCATGAAGGAGTCAGATGTTTCTTCTATTCTTTTATTTGGCGCAGCTGGGCCATCCTGGACTTGAACCAGAGACCTCGCCCGTGAAGTAAATCATCGCACCTACGGTCCAACCAATTGGGAGAGAATCAATAGATTCCTTTTCGGGAGCGATTCATCCTTCCCGAACGCAGCATACAACTCTCCGTTGTACTGCGCTCTCCAAGTGTGCTTGTTCCCCCCTTCTTCCTTACCACGGCAAGTCTTTTTGAAATAACTCCGATGAGAAGAAAAAAGAAGGCGTTAAGAGACCTTCCCGGCCCCACCTTAGACGCTCTAAGATCCTTTTTCAAACCTGCTCGCTCCCATTTTGAGTCAAGAGATAGATAAATAGACACATCCCATTGCACTGATCGGGGGCGTTCGTAGTGACTGAGGGGGTCGAAGACCCAGAAGTGGGTTATTTATCAGCCAAGCATTCTTCTTACGGCTAGATCCAATCTCCTGGTCCCTGCGGAAAGGAAAAAGAATTTCACGTTCTTCCTTTCGGGAAGGGAGGGTTAGGAAAATCCTATTGATTGCAGCTTTCCCCAGACCTCCGGGAAAAGCATGAAAAAAAAAGGCTCGAATGGTACGATCCCTCCGTCGCCCCAGAATGAAAGGGGCGATCTCGTAGTTCTTGGTCTGTGAAGATACGTTGTTAGGTGCTCCATTTTTTTTCCCATTGAGGCCGAACCTAAATCTGTGCTCGAGAGATAGCTGTCCATACACTGATAAGGGATGTATGGATTCTCGAGAAGAGAGGAGCCGTGGTGGTCCCCCCCGGACCGCCCGGATCCCACGAGTGAATAGAAAGTTGGATCTACATTGGATCTCACCTGAATCGCCCCATCTATCCTCCTGAGGAGAAGTTTGGTTTCAAACCCCGGTTCGAACAGGAGAAGTACGCCATGCTAATGTGCCTTGGATGATCCACATCTCAGGGTCAGGCGCTGATGAGCACATTGAACTATCCATGTGGCTGAGAGCCCTCACAGCCCAGGCACAACGACGCAATTATCAGGGGCGCGCTCTACCACTGAGCTAATAGCCCGTCGTGCGGGCCTCCCGCCGGGGGCCCGCTATGCCAAAAGCGAGAGAAATCCCATCCCCCTCTTTCCTTTTTTACGTCCCCATGTACCTCCCGCGTGGCGATATGGGGGCGAAAAGAAAAAGGGGGATCCTATCAACTTGTTCCGACCTAGGATAATAAGCTCATGAGCGTGGTCTTACTTCACCGTCGAGAAACGAAAGAAGACTTCCGTCGACAAGTTTAACTCATACGTAGCTCCCTTCTTTTTGGGTGTGAAGCAGTGTCAAACCAAAATACCCAACAAGCATTACCTCTCCCGGAAAAGGAGGTGATCCAGCCGCACCTTCCAGTACGGCTACCTTGTTACGACTTCACTCCAGTCACTAGCCCTGCCTTCGGCATCCCCCTCCTTGCGGTTAAGGTAACGACTTCGGGCATGGCCAGCTCCCATAGTGTGACGGGCGGTGTGTACAAGGCCCGGGAACGAATTCACCGCCGTATGGCTGACCGGCGATTACTAGCGATTCCGGCTTCATGCAGGCGAGTTGCAGCCTGCAATCCGAACTGAGGACGGGTTTTTGGAGTTAGCTCACCCTCGCGGGATCGCGACCCTTTGTCCCGGCCATTGTAGCACGTGTGTCGCCCAGGGCATAAGGGGCATGATGACTTGACGTCATCCTCACCTTCCTCCGGCTTATCACCGGCAGTCTGCTCAGGGTTCCAAACTCAACGGTGGCAACTAAACACGAGGGTTGCGCTCGTTGCGGGACTTAACCCAACACCTTACGGCACGAGCTGACGACAGCCATGCACCACCTGTGTCCACGTTCCCGAAGGCACCCCTCTCTTTCAAGAGGATTCGCGGCATGTCAAGCCCTGGTAAGGTTCTTCGCTTTGCATCGAATTAAACCACATGCTCCACCGCTTGTGCGGGCCCCCGTCAATTCCTTTGAGTTTCATTCTTGCGAACGTACTCCCCAGGCGGGATACTTAACGCGTTAGCTACAGCACTGCACGGGTCGATACGCGCAGCGCCCAGTATCCATCGTTTACGGCTAGGACTACTGGGGTATCTAATCCCATTCGCTCCCCTAGCTTTCGTCTCTCAGTGTCAGTGTCGGCCCAGCAGAGTGCTTTCGCCGTTGGTGTTCTTTCCGATCTCTACGCATTTCACCGCTCCACCGGAAATTCCCTCTGCCCCTACCGTACTCCAGCTTGGCAGTTTCCACCGCCTGTCCAGGGTTGAGCCCTGGGATTTGACGGCGGACTTAAAAAGCCACCTACAGACGCTTTACGCCCAATCATTCCGGATAACGCTTGCATCCTCTGTATTACCGCGGCTGCTGGCACAGAGTTAGCCGATGCTTATTCCCCAGATACCGTCATTGCTTCTTCTCCGGGAAAAGAAGTTCACGACCCGTAGGCCTTCTACCTCCACGCGGCATTGCTCCGTCAGGCTTTCGCCCATTGCGGAAAATTCCCCACTGCTGCCTCCCGTAGGAGTCTGGGCCGTGTCTCAGTCCCAGTGTGGCTGATCATCCTCTCGGACCAGCTACTGATCATCGCCTTGGTAAGCTATTGCCTCACCAACTAGCTAATCAGACGCGAGCCCCTCCTCGGGCGGATTCCTCCTTTTGCTCCTCAGCCTACGGGGTATTAGCAGCCGTTTCCAGCTGTTGTTCCCCTCCCAAGGGCAGGTTCTTACGCGTTACTCACCCGTCCGCCACTGGAAACACCACTTCCCGTCCGACTTGCATGTGTTAAGCATGCCGCCAGCGTTCATCCTGAGCCAGGATCGAACTCTCCATGAGATTCTTAGTTGCATTACTTATAGCTTCCTTGTTCGTAGACAAAGCTGATTCGGAATTGTCTTTCATTTCAAGGCATAACTTGTATCCATGCGCTTCATATTCGCTTAGAGTTCGCTCCAAGAAATATAGCCATCCCTACCCCCGCCCGTCAATCCCACGAGCCTCTTATCCATTCTCATTCGATCACGACGGTGGGGGAGCAAGTCAAAATAGAAAAACTCACATTGGGTTTAGGGATAATCAGGCTCGAACTGATGACTTCCACCACGTCAAGGTGACACTCTACCGCTGAGTTATATCCCTTCCCTTGCCCCCATCGAGAAATAGAACTGGCTAATCCTAAGGCAAAGGATCGAGAAACTCAACGCCACTATTCTTGAACAACTTGGAGTCGGGCCCTCTTTTCGCACTATTACGGATACGAAAATAATGGGAAAAATTGGATTCAATTGTCAACTGCTCCTATCGGAAATAGGATTGACTACGGATTCGAGCCATAGCACATGGTTTCATAAAAGCGTATGATTTTCCCGATCTAAATAAAGCAGGTTTTACATGAAGAAGATTTGGCTCAACATGTTCTATTTGATACGGGTAGGAGAAGACCCCGGCTCGGTATTCTTAAATAAATAGAGAAATCAGAACCAAGTCAAGATGATACGGATCAACCCTTTCTTCTTGCGCCAAAGATCTTACCAGTTCCTTCGGAACTGGAGTTACATCTCTTTTCCATTTCCATTCAAGAGTTCTTATGCGTTTCCACGCCCCTTTGAGACCCCGAAAAATGGACAAATTCCTTTTCTTAGGAACACATCCAAGATTCGTCACTACAAAAAGGATAATGGTAACCCCACCATTAACTATTTCATTTATTAACTACTTCATTTATGAATTTCATAGTAATATGAATTTCATAGTAATAGAAATAAAATACATGTCTATCCTACCGAGACAGAATTTGTAACTTGCTATCCTCTTGCCTAGCAGGCAAAGATTTACCTCCGTGGAAAGGATGATTCATTCGGATCGACATGAGAGTCCAACTACATTGCATTGCATTGCCAGAATCCATGTTGTATATTTGAAAGAGGTTGACCTCCTTGCTTCTCTCATGGTACAATCCTCTTCTCGCTGAGCCCCTTTCTCCTCGGTCCACAGAGACAAAATGTAGGACTGGTGCCAACAGTTCATCACGGAAGAAAGGACTCACTGAGCCGGGATCACTAACTAATACTAATCTAATAATAATAGAATAGAAAATACTAAACTAATAGAATAGAAAAGAACTGTCTTTTCTGTATACTTTCCCCGGTTCCGTTGCTACCGCGTGCTTTACGCAATCGATCGGATCATATAGATATCCCTTCAACACAACATAGGTCATCGAAAGGATCTCGGAGACCCACCAAAGCACGAAAGCCAGGATCTTTCAGAAAATGGATTCCTATTCGAAGAGTGCATAACCGCATGGATAAGCTCACACTAACCCGTCAATTTGGGATCCAATTCGGGGTTTTCCTTGGGAGGTGTCGAGAAGGAATTGGAATGTAATAATCTCGATTCATACAGATATAGAAGAAAAGGTTCTCTATTGATTCAAACGCTGTACCTATGGGATAGGGATAGCGAAAGAGGAAAAAACCGAAGATTTCACATAGTACTTTTGATCGAAAAATCAATCTGATTTATTTTGTACCCTTCGCTTAATGATAAAATCCCTTCGCTTAATGATAAAATGGGTTAGATTCTACAGGATCAAACCTATGGGACTTAAGGAATGACGGAAGGGAATAAAAAAAGAAAAGAGAGGGAAAAATAATATAAATAATAATATAAATAATATAATAATAATATAATTATAATAATATAATTATAATAATAATAAATATAATAATAATAAAAAATAAATAAATAAAAATTAAATAAATAAATAAAAATGAAGTAGAAGAGCCCAGATTCCAAATGAACAAATTCAAACTTGAAAAAAAAAATATTTCTGATTCTCGAAGAATGAGGGGCAAAGGGATTGATCGAGAAAGATTTCTTGTTCTTATTATAAGATCGTGATTGGATCCGCAGATGTTTGGTAAAAAGAAGAATCTTCTCCTTTGAGAATAATCAAAAAAGGAAAGTGTTCAATTGGAACATGAAAACGTGACTGAATTTGTCCTAGTTACTCTTCGGGACGGGGTGGAGGAAGGGAGGAGCTTCTCGAACGAGGAAAAGGATCCAATGACTTCGAAAGAATTGAACGAGGAGCCGTATGAGGTGAAAATCTCATGTATGGTTCTGTAGAGTGGCAGTAAGGGTGACTTATCTGTCAACTTTTCCACTATCACCCCCAAAAAACCAAACTCTGCCTTACGTAAAGTTGCCAGAGTACGATTAACCTCTGGATTTGAAATCACTGCTTATATACCTGGTATTGGCCATAATTTACAAGAACATTCTGTAGTCTTAGTAAGAGGGGGAAGGGTTAAGGATTTACCCGGTGTGAGATATCACATTGTTCGAGGAACCCTAGATGCTGTCGGAGTAAAGGATCGTCAACAAGGGCGTTCTAGTGCGTTGTAGATTCTTATCCAAGACTTGTATCATTTGATGATGCCATGGAAATTGCTAAAAACATGTAAAGTCTATGGCTAACCCAATAACGAAAGTTTCGTAAGGGGACTGGAGCAGGCTACCATGAGACAGAAGATCTTCTTTCTAAAGCTAAAGAGATTCGATTCGGAACTATTCTATGTCCAAGGTCCAATATTGGAATAATTTCAGAGGTTTTCCTTGACTTTGTCCGTGTCAACAAACAATTCGAAATGTCTCGACTTTTTGATTTTTAGAACAGGTCCGAGTCAAATAGCAATGATTCGAAGCACTTCTTTTTACACTATTTCGAAAACCCAAGGACTCAATCGTATGGATATGTAAAATACAGGATTTCCAATCCTAGCAGAAAAAGGAGGGAAACGGATACTCAATTTAAAGTGAGTAAACAGAATTCCATACTCGATCTCATGGATACATATAGAATTCTGTGGAAAGCCGTATTCGATGAAAGTCGTATGTACGGCTTGGAGGGGGGTCTTTCATATCTTTCGAGATCCACCCTACAATATGGGGTCAAAAAGCCAAAATAAATGATTTTATTAGCCCTTATAAAAGGAAAACTGATTCTTGAGAACCCCTTGCACGCTCATGTCACGTCGAGGTACTGCAGAAGAAAAAACTGCAAAATCCGATCCAATTTATCGTAATCGATTAGTTAACATGTTGGTTAACCGTATTCTGAAACATGGAAAAAAATCATTGGCTTATCAAATTATCTATGGAGCCATGAAAAAGATTCAACAAAAGACAGAAAAAAATCTACTATCTGTTTTACGTCAAGCAATACGTGGAGTAACTCCCGATATAGCAGTAAAAGCAAGACGTGTAGGCGGATCGACTCATCAAGTTCCCATTGAAATAGGATCCACACAAGGAAAAGCACTTGCCATTCGTTGGTTATTAGGGGCATTCCGAAAACGTCTGGGTCGAAATATGGCTTTCAAATTAAGTTCCGAATTTTTGGATGCCGCCAAAGGGAGTGGCGATGCCATACGCAAAAAGGAAGAGACTCATAGAATGGCAGAGGCAAATAGAGCTTTTGCACATTTTCGTTAATCCATGAACAGGATCTATATAGACTCATGGAGCCATACATCTCGATCGGAAAAGAATCAATAGAAAAAGAAAGAATCGGAATTGATCGCTATATTTCTCGAAACAAACGAAAAGGAAAGATGAAACATAAATCATGGATCAATTAAGCCCTCTCGGGGACTTGCTTAAGAATAAGAAAGAAGTAAATACCATGGAATAAGGTTTGATCCTATTTATGGGGATTCCGCAAATATTCCATTCCAAAAAAAAAAAAGAGAAAGTTCGAAACAATTGGGATTTTTTTGGAGATTGGATGCAGTTACTAATTCATGATCTGGCATGTCCAGAATGAAAACTTCATTCTCGATTCTACGAGAATTTTTATGAAAGCCTTTCATTTGCTTCTCTTCGATGGAAGTTTTATTTTCCCAGAATGTATCCTAATTTTTGGCCTAATTCTTCTTCTGATGATCGACTCAACCTCTGATCAAAAAGATATACCTTGGTTATATTTCATCTCTTCAACAAGTTTAGTAATGAGTATAACGGCCCTATTGTTCCGATGGAGAGAAGAACCTATGATTAGCTTTTCGGGAAATTTCCAAACGAACAATTTCAACGAAATCTTTCAATTTCTTATTTTACTATGTTCAACTCTATGTATTCCTCTATCCGTAGAGTACATTGAATGTACAGAAATGGCTATAACAGAGTTTCTCTTATTCGTATTAACAGCTACTCTAGGAGGAATGTTTTTATGCGGTGCTAACGATTTAATAACTATCTTTGTAGCTCCAGAATGTTTCAGTTTATGCTCCTACCTATTATCTGGATATACCAAGAAAGATGTACGGTCTAATGAGGCTACTATGAAATATTTACTCATGGGTGGGGCAAGCTCTTCTATTCTGGTTCATGGTTTCTCTTGGCTATATGGTTCGTCGGGGGGGGAGATCGAGCTTCAAGAAATAGTGAATGGTCTTATCAATACACAAATGTATAACTCCCCAGGAATTTCAATTGCGCTTATATTTATCACTGTAGGAATTGGGTTCAAGCTTTCCCCAGCCCCTTCTCATCAATGGACTCCTGACGTATACGAAGGAGTGCGGTTCGTTCGAAAAATTCCTACCTCTCTATCTATCTCTGAGATGCTTGGATTTTTCAAAACTCCATGGACATGCAGAAGAGAAATGCTATCCCCACTCGGACCAAGACATAACTTTTACTTGTTCAAATAACAATTAAGGTGAAGCAGGGTCAGGAACAACGAATCTCTTTATGATAAACAGATTCATTTTGCAAGTTCGTTATTACGGGTAGCTCCTACAAAAGATCGGGCCAATGACGTATACAATACTTAAATTCTCGATGTAGATGCTACATAGTTGGTTCTCATCCTTCAGAGACTACGAGTGTAATAGGAGCATCCGTCGACAAAAGGATCACCCTAAGATGATCATCTCATGGCTATTGAGAACGAATCAAATCAGATGGTTCTATTTCTCAATCTTTCTGACTTGCCCCTACGGAACCAAGAGGTCGAAAAGATTGAGAAAAATCGGTCATTCACAACCACTGATGAAGGATTCCTCGAAAAGTTAAAGGATTAGTAATCCTTTTTAGAAATCGAATGGATTCGGTCTTATACATACGCGAGGAAGGTAATCAAAAAAGAAAGAAGATGAGTTCTTCTTTCTTTTATCACTTAGGAGCCGTGCGAGATGAAAGTCTCATGCACGGTTTTGAATGAGAGAAAGAAGTGAGGAATCCTCTTTTCGACTCTGACTCTCCCACTCCAGTCGTTGCTTTTCTTTCTGTTACTTCGAAAGTAGCTGCTTCAGCTTCAGCCACTCGAATTTTCGATATTCCTTTTTATTTCTCATTAAATGAATGGCATCTTCTTCTGGAAATCCTAGCTATTCTGAGCATGATAGTGGGGAATCTCATTGCTATTACTCAAACAAGCATGAAACGTATGCTTGCATATTCGTCCATAGGTCAAATCGGATATGTAATTATTGGAATAATTGTTGGAGACTCAAATGGTGGATATGCAAGCATGATAACTTATATGCTCTTCTATATCTCCATGAATCTAGGAACTTTTGCTTGCATTGTATTATTTGGTCTACGTACCGGAACTGATAACATTCGAGATTATGCAGGATTATACACGAAAGATCCTTTTTTGGCCCTCTCTTTAGCCCTATGTCTCTTATCCCTAGGAGGTCTTCCTCCACTAGCAGGTTTTTTCGGAAAACTCCATTTATTCTGGTGTGGATGGCAGGCAGGCCTCTATTTTTTGGTTTCAATAGGACTCCTTACGAGCGTTGTTTCTATCTACTATTATCTAAAAATAATCAAGTTATTAATGACTGGACGAAACCAAGAAATAACCCCTCACGTGCGAAATTATAGAAGATCCCCTTTAAGATCAAACAATTCCATCGAATTGAGTATGATTGTATGTGTGATAGCATCTACTATACCAGGAATATCAATGAACCCGATTATTGAAATTGCTCAAGATACCCTTTTTTAGCTTCTAGAATCTATTTCTTAGTTCAAGATCCCTCTTACTAACTGGAATCAAAGAATTAGTGGATCTGTTCCGCCCAAAATGGGAATGGGCTAGGGTTATGAACTTATAATCTATAATCTGATAATCGAGTCGATTCCATGATTATAAGTTCATTTCCATGATTATAAGTTCATTCCATACCGGACCAGACCGGAATAGGCTTATATACATTCTCATTATAAGAATAAGAAATAAGAATAAGAAGGGGTCATTCGAGCGTATCTAAATAGATACTATGTTTACATATGGATCCCTCCGTCGTTACATTCCATTTAGGATTAGGAATAGGCGTAATCGGACCTGCTTTTTACATATATATCTCTCCTTATTTGGGACCCTATTCTATTCACCTCTTTGGGCTTCTATTGAATCGATAAATGGGTTTGATTGTCCATTTTTTTATATTTTGATATAATTTTGATATATCTTATATATATATTATATATAATATATATATAAGATATATAAGATAAGGCATCTTCCGGATAATTCAAATCGAAGCAATTGGATGTCCGACTCGGGCCTATATGACATGACCGATCAATAGAAATACTCCAAGACTCCGCCTTTGTCATATATTCCATACATCACACTAGATAGATATCATATTCATGGAATACGATTCACTTTCAAGATGCCTTGGTGGTGAAATGGTAGACACGCGAGACTCAAAATCTCGTGCTAAAGAGCGTGGAGGTTCGAATCCTCTTCAAGGCATAATAAGGCATAATATTGAGAATGCTCATTGAATGAGCAATTCAATAAGAGATCTTGGAATAAGTTCGGCAGCGGATCAAGAAATCTTGGTGATCTTCTCTATCTAATGAATGGGAAACCTTTCTCCTATTACATGAATCCAATTTTCATTTCATCCGGGAAAAGCCATCTTTTTCTCAACAATGCCCTTGTCATTTGATCCAATAGCGTTCCGTTAGATAGGAACAGATTTGATAAATACTGATAACTCTCGGATAGAGTATTAGAACGGAAAAATACATTAGATAATGAACTATTGGTTCTAAGCCATCTCTGGCGATGAATCAACAATTCGAAGTGCTTTTCTTGCGTATTCTTGATAAACCAGCGTTTATATATAGATGTAGGAGGATCTGTTTGGGAAGTAAGAAGCCCCTTTGACATCTCTTCATCTGCAAAGAATTCTCGATGTGAAAACACAGAGACAAAGGGCTGATCTTTGAATAGGAAAAAGAGTGGATCTGCAGGGTCCCAAATGAATTGGCTTATTCGAAAAAAGCCTTGTTCTTTGGAAAATCTATCTCGTATCTGGTACTGCACGGTTCCACTCTGCAAGAACTCCGAATCATTCTCTTGAAGCTCATCCTCTTCATCATAAATGATCCGCTTGTCCCGAAATGACCTGGCCCAATAGGGAAATCCCAATTCATTGGGCCTTTCGATACAATCAAATAGAAAGCCCCAAGGGCGCCATATTCTAGGAGCCCAAACTATGTGATTGAATAAATCCTCCTCTATCTGTTGCGGGTCGAGGACTCCTTCTCCTTCCCCTTCTTCAAACTCCGATTCGTATTTTTCATAGAGAAATCTCTGATCAAGGATAGAACAAGATCCATTTTGCATCATATCTAAGGGACTCCTTGGTTCGGGCCGAAGAAGCAATGTCACTCGATCATTATCAAACTGACTGCAATCTTTTTCTGCCCGTGAGGATCCCACCAGAGCGCCTTCTACTTCTAATAGGCCATGAACTAGATCAGAATCATTCTCAACAAGTCCATAATAAGCGATCCCATTGTTTTCATCGGGTCCGGGTAGAGACCAAAGGTCTTGAGCAACCGATCCGGCAGAACAACTCAAAAGATAAAGAAGTATCGTTAATTTCTTCATGCTCGTTCCAAGTTCGAAGTACCATTTGTACAAATAAGAATCCCCTTCGTTACATGATTTCTTCTTCATATAGATAGATATAGGATCTATGGGGCAATTACTTAGAAATACATTTTGTGCAACAGCCCTTCCTATCTGATAGAAAAGGATCCCATGATCCTGAATCGATCTTACCTGGGATCGCAAATTCCAAGTTTGTCTATGAAGAGCAGATCTAATTATATTAGTGTCTATAATTGATTTCTTCTGTGTAATACTAATCGATAGAGCCTCATTGGTAAGTGCTACAAGATCTCGTACATTGGAACCCATGGTTATGGACCCGAATCCATTAGTATGGAACATTTTCTTTTCCAAGTGAAATCCCCTAGTATATGAAAGAGTGAAAAAGTACTTTCGTTGTTGTGGAATAAGAAGCCTTCGTATCTTAATGCATGTATTTAATTTATTCGGAGCTATTAGAGCGGGATCTACTTTTTGGGGAATATGAGTCGAAGCAATAACAAGAATATTTCTAGTGGAACATCTTTCACAATCCCTGGAGAGATAGTTCACTAATAGACCGAGGGATAAGTAATTCGACTCATTCACATCCAGATCATGAATGTTTGGAATCCATATTATGCAAGGAGACATTGCTTTTGCTAATTCGAATTGAAGGGTGATATAAAATCGGTCTATTTCCGGCATCATATCCATAGTTAGCGCATTCATCCTAGTTAGAAGCTCCAGCTCCGTATCAAGATCAAGGTCACGGTCGATATCGTCACTCACATCAATATCGTCACTAGCATCAATATCGTCACTATCATCAATAAGAAAACCCTTAGGCTTGTTATCCAGGAACTTGTTCAGAAATACTGTAATGAAAGGAACATAGGAGTTTGTCGCTAGGTATTTGATCAAATAGGATCGTCCAGTTCCTATCGAACCTATCACTAAAATACCCCTAGAGGGGGATAGGGCTAAGCGGCGGAGCGAAAAGGGTTTTCCATGAAATGGGAAATGAAAACTATTCGCCCCACACGAGGTTTGTGAATAAGTGATTGTCTGATAATGAGCAAGGAATATCCGTCTTTCTGCTAAACAGGGTGTATTGAACTCATAATTCATTAGATACTTTTTATGAATGTCAACTAAGTATCGTAAGTAAATTGCTCCTGGCTCTTCAATCATTTGATAACCAGAGTCATTCTTTGATAAATGATCACTATGAGTCAGACTCAATAGAATTTGATCAATCCTTTTTTCTGTCGTTAAGGTGGAGAACTGAACCAAGAATTCTCTTTCTTTATCATCAATCGAATCACTGTTCGCGACCAAGGATTCTATTTTATCATCAATCCAATCACCGTTCGCGTTTTTTCTTTTTCTTATCAATGAATAAATCTCTTTACTTGTATGACTTAGATGTCTCGTATTTCTCGAAAAAGTGATTCGATTGATGGGATTTGGTATGATACTTATGAGATCGATGAGATTGATAGTCAAAAATTTCTTCTTAGAACGTATTGATTTGACCCCATAAGCGGGACCACCACCCCATAGCATGTTGCCGCCAGAAGCAGAACCCCGTATTTCTTCTAGAAAATTTCCTAATTGTTCCAGAGCAACTAGAAAGAGATTCTTTAACCAGAAAGAATTCAGTTCAGATGTAGGATACCTATCCAGAAGTTTTCGCAACTCAATCATGTATGATGGAATCATCAAAGATTTGACCTTTTCGAACTCTGTCTGTAACTCACTATAGGCTCGGGAAAGGGAAACAAAGAGAAGATGTGTACGAACGAGATATCCAGCAACAAGAAGAAGGAAAAGGATTGAATAGAGGAACTCCCGAACATTTGGCGATCTCAGATGTGTCGATATCAATGGTGGCTCATTATTTCGATGAATCATTTCTTCGGACAGAAGAAGATTATGTAAACACTTACTCGAAATCTCACTTATCATATTCCATTGTGGAAGACACAATTTTTTCTTAAGAATTCGCCATGATATATCTGATCCATGCATAATATGCTGAAAAATAGATACAAATTTTTGACTGCTACTTAGTATCGGTAATAGGTCTGAAAAGGTATCTAAAAATATCCAATTTAGATATTTGTACCCTGGCGAAGTAAGGAACCATGGCATATATGTTTGGAATAGATTCCATTTTGAGAGAGTTGAAAAAGCACTATCTCGTTGAAAGGTTCTATACATCTGCCCTTTTTCAACGCATTTCTTTAGACAAAGACTCCGTTTTTTCCTCTTTTCGGATGGTAAATATTTCTCAGAACATGGAGTGTGAATCAAACCCATGTTTGAATTGAAATTGAGATACTGATGCAAGTTCTTCCCTTCGGAATCAGATAGATTCATATCCGAAAGAGGTTGACAATAAGTTCTTTCAAAATTGACTATTTGTCCCTCTGTTAGAGGTGTTCCAGAAATGTCTGCAATCGAATAAATAGCTCTACGAACGAATGGATCGGATCGAATTGGAAAATGGAAAGATTTGTACAAGTTATACCTTTCGTCACTACTTTGTGGAAAATCATTAGGTATGAATATGTTAGATACCTGTGACTCGATTGGTGAAATAGTATCTCTCTCCAAAAAAGCATGTTTTTTTTTACCGCCGCACAAAGAAAATATTTTGTTGCGAATGAACAAGATATTGAGGAATTGTCCATACGTAAAATCATAATTCTTGATACGGGCCTTTTCCACATAAAAAGGGAATCTTTTGTTACAATAGAAACAGAAGTGATGTAGATTATTCAAGAATCGAAGTCGATTTGCTTTATAAAAAGAAGATATCAATGAACTTCTATGAAATGGTTTCAGGGGATTCAGCCAATTGTCTTGATCGTGGGATATCATTGAGAAATAGGAATCCGTGTTATCAAAAGATTTCTTATTTCTAGTATGGAATGAGTCAATCATCCACTTTAGTATCTTATTATTGAACAAAAATAGTGATATTGTTCCTCCATTGATCAAAAATTTCGATTTTTGGGAAGTATCATGATCATCCAATAAGAAGGGTTTCAATTTTTTCAAATGAACGATTTGAAGACCTATTGGTTCTAACAGCTGATTGCAGAGTTGATCATTCGAACCTTTCAATTCATAGATATGAATCTCGGACCTATGAATGGGGATATTCCCGAAACTCACAAAGAAAAAAGGAAGTGAGTTAGACAAAAAAAGAAGAAACTTGGACAAAAAAAGAAGTAACTTGGACAAAAAGAAAGGAAGTGACTTAGACAAATCTTTTTTGTCGATAACCTCAGACCAATCAATCGAATATTGATTAATACGTAATCGATCGAACACTACTTGAAAAAGAAAATGGCTCTTCTGCTCAGAAATGAAATGTTCCAAATGTTCCTGGAAATTCTTGCTCCCATTAGACCATTTGTATCTATATGCATTAGGATCCCAATTCATGGATCTCTCGGTTCGAGAAAGAAAAAAAAGAGGATCGAACCATTTCTTCTGACTCTGTTTCAAATTCGATAAATGTTGGTTGATCGTATATTTCATTATAGTTCTATGATTCAGAGTATCATTTCCTATTTGATCCCTTTGAATTCCATATTCGAAGTTGCGATCGGATCTATTCATTAAAAAGAATTGATTCAATACATTTCTTATGTACCCATAGGTGCTATATTGGATTTGAATCAGATTTCGGATCAATCCATATTGATTGACTGCCTCCATTATGTTGTTGCTAGCAAATACCACTCTTTTTTGTTTTGGATCTTCCAAATCATTCCCGCAGGAGATCCGGACCCATTTTTTTCTGATCCTTCGATAAAAAGATTCATTCTCTTCATAAAAAATAGGAGGTAGAACCAATAAAGATTTCTTTTTCGATTCATCCCTGGAGTTGAATACCTCATTCAAGAATTGTTTTTGATCCAATCCGTATGAATCAATAAAAAAGGCAAATCCCTTATGATACACCAGATCCGGCTCGGTTATTGATAGAGTGAATAGATCTGCCATTTCTTGAAATCTCTCTTCTGATTCAAAATCGTGGTGTAACGCGTATCCCCCCCCGTTCTGATCATGGAATAGATGAAATAAATCAAAAAATGGATTTTTGTTCAAGAAAGAAATCTTATCGGAACTGTCCATATCCAGTTCATCCTTCAGAACCATATCACATCCCGGATCTGATGAAATAGGATGAATTGAGACGGTATTTTGTAAATACGTAATTATCTTGAATATATTAACTATTTCTTTATTTTCCGATCGCCTGGAAGGGACAAAAGAAAGATCTTGTTCTTTCTTCAACAATTTCTGATCTCTAGTGGACCTCTCAGTGGGATTCGAACCCAGATGAAGTTCTGACCATCTGTCAGAGAAAAAAGAACGAATGGATCTTGTAGGATTCCCAAGAAATTCTTCGATTTCTTCCGGAAGCAGATGATTATTCATCTCCTTCTCACCTTCCGTGAATAGCCGGGACATTGAGGAATATCCAGAAAGGCAGTTAGGGAATCGGTCTGATTCTATCTCTGTTCGTTCCGTTTGAAGAAAGGAAGGATCCCAAAGAATCGATCTTTCTTTTAGTTTTAGTTGTTGAATCTCTCTTTGATTGATCAATGTGTGATATTCCGAATCCTCATTACTAATGGAATCGAAATGATCTCTGGATTGATCAGAAGATCCCTTCAATTGGCTAGAATCCCTTCCTTGAACGAAACTAGATCTTGTGGAATCATATTGAATATTTGACGATATATTCCGTGCTTTGCTAAAAAACCGATCCTTGTTTACCAACCACACATTGTCTAACCAAATCCAATTATCTCTCGATATGTTCCTCAAAAAATCCGATTCGTGCGGATTATTCCCCCAACTAACGAAAAGATCTTGGCGGAATTGCCACATATGAAATTGAGCACAATTTTGCAAAGAAATAACCCACTTCTTTCTCGAGAAGAGATGGGAAACATGCTCAATATCATTTGATTGAATAGTTGACCCAGCTCCTTGTTGTTTGAAGAACCCCTCCACTTCAATTGGTATTTTTTCACGAAAAGCAAAGATGAGATAACAAATCCAGTCTTTCACTAAGATTTCGAATAGCTGTCCCGAATTCAAGTTGATTATGTTTCGACCCTTCCTCGGAGAAAGACGATCAAACAATTCCCAATCAGGGTCCTTGCCGATTGGATCATCCATATAATATACAAAAAGAAACTCCAGATATTTGATATCTTTCTCTTTGAATGAGATCTCAATTCCAGCGACAGTTTCATTAGATATCTTACAACTAGAATCCCTCTTTTTTCCGATCCAGTTCCTCCACCACCGCGAACCCCAGTTAGATTCAGACATGATACACTTTTTAGTTATTGGGAGAACCCGAGTACTCTCTTGCGGATCCAGGAAACAGCTCTCAGAGATCTTTTTTCCTTTTGGAAGATACAGGAGCGAAACAATCAAGCTATTGATATTGGAAGACCCAAAGGATTCTTCCAATGTATCATTTCTGGGTCCAATGGAATTCATAGGTATAGGAAGAATCCCCGTCAAATAGAGATTTTTTCTTTCGACCAGCTTTCGATTGTTAATACGATATATAAGGACCACTACTACAAATAGTACTACTCCAAATGGTACTACACCCTTGATCGTGAAATATCGATTGCTTGTTGAACTCTGTGAATTGCGTGAAAGTAGGATACTCCAAATTCGGGAATCCAAGAGTTTTATAAAACGTTCTTGATGGAAAAAAATGTGAATGAAAGATCCCACTGAATTGAATTGAGTCCATGAATCTAAGAAATAGTGAGAATTCTTGATCTCTCTCAATATCTCTCTCAATTCGAAAATCCAGGATTTTACTTGATGTCCTTTCATTGATTCCTCCGAAATTGGATTGATTTATCCTCAAAATTTTATTTCAATTGGAATTTGGTTATTCACCATGTACGAGGATCCCCGCTAAGCATCCATGGCTGAATGGTTAAAGCGCCCAACTCATAATTGGCGAATTCGTAGGTTCAATTCCTACTGGATGCACGCCAATGGGACCTTCCAATAAGTCTATTGGAATTGGCTCTGTATCAATGGAATCTCATCATCCATACATAACGAATTGGTGTGGTATATTCATATCATAACATATGAACAGTAAGAACTAGTACTCTTATTGAGACTAGAACTCATAGGGAAGAAAATCTATTTATGGATGGAATCAAATATGCAGTATTTACAGACAAAAGTATTCGGTTATTGGGGAAAAATCAATATACTTCTAATGTCGAATCAGGATCAACTAGGACAGAAATAAAGCATTGGGTCGAACTCTTCTTTGGTGTCAAGGTAATAGCTATGAATAGCCATCGACTCCCGGGAAAGGGTAGAAGAATGAGACCTATTATGGGACATACAATGCATTACAGACGTATGATCATTACGCTTCAACCGGGTTATTCTATTCCACCTCTTAGAAAGAAAAGAACTTAAATCAAAATACTTAATAGCATGGCGATACATTTATACAAAACTTCTACCCCGAGCACACGCAATGGAACCGTAGACAGTCAAGTGAAATCCAATACACGAAATACACGAAATAATTTGATCTATGGACAGCATCGCTGTGGTAAAGGCCGTAATGCCAGAGGAATCATTACCGCAAGGCATAGAGGGGGAGGTCATAAGCGTCTATACCGTAAAATCGATTTTCGACGGAATGAAAAAGACATATATGGTAGAATCGTAACCATAGAATACGACCCTAATCGAAATGCATACATTTGTCTCATACACTATGGGGATGGTGAGAAGAGATATATTTTACATCCCAGAGGGGCTATAATTGGAGATACCATTATTTCTGGTACAGAAGTTCCTATAAAAATGGGAAATGCCCTACCTTTGAGTGCGGTTTGAACTATTGATTTACGTAATTGGAAGTAACCAATTAGGTTTACGACGAAACCTAGAAATCGATCACTGATCCAATTTGAGTACCTCTACAGGATAGACCTCAACAGAAAACTGAAGAGTAACGGCAGCAAGTGATTGAGTTCAGTAGTTCCTCATATAAAATTATTGACTCTAGAGATATAGTAATATGGAGAAGACAAAATTGTTTCAAGCACCGACAGAACCAGAAGCGCCCCTTGTTTCAAAGAGAGGAGGACGGGTTATTCACATTTCATTTGATGGTCAGAGGCGAATTGAAAGTTAAGCAGTGGGAATTCTAAAGATTCCCCTGGGGAAAAATAGAGATGTCTCCTACGTTACCCCTAATATGATATGTGGAAGTATCGACGTAATTTCATAGAGTCATTCGGTCTGAATGCTACATGAAGAACATAAGCCAGATGAAGGAACGGGAAGACCTAGGATGTAGAAGAGCATAACATGAGTGATTGGGCAGATTTGGATTCCTATATATTCACTCATGTAGTACTTTACTTCATTATACGATATCCATCTGTATAGATATCATCATCTACACCCGGAAAGCCGTATGCTTTGGAAGAAGCTTGTACAGTTTGGGAAGAGGTTTTGATTGATCAAAAAGAAGAATCTACTTCAACCGATATGCCCTTAGGCACGGCCATACATAACATAGAAATCACACTTGGAAAGGGTGGACAATTAGCTAGAGCTGCAGGTGCTGTAGCAAAACTGATTGCAAAAGAGGGGAAATCGGCCACATTAAAATTACCTTCTGGAGAGGTTCGTTTAATATCCAAAAAATGCTCAGCAACAGTCGGACAAGTAGGGAATGCTGGGGTGAACCAGAAAAGTTTGGGTAGAGCCGGATCTAAATGTTGGCTAGGTAGGCGTCCTGTAATAAGAGGAGTAGTTATGAACCCTGTAGACCATCCCCATGGGGGTGGTGAAGGGAGGGCCCCAATTGGTAGAAAAAAACCCGCAACCCCTTGGGGTTATCCTGCACTTGGAAGAAGAAGTCGAAAAAGGAATAAATATAGTGATAATTTGATTCTTCGTCGCCGTAGTAAATAGGAGAGAAAATAGAATTTGTTTCTTCGTCTTTTCAAAAAAAAAATAGGAGAAATTGACTGTGACACGTTCACTAAAAAAAAATCCTTTTGTAGCAAATCATTTATTAAGAAAAATAAATAAACTTAACACAAAGGCGGAAAAAGAAATACTAGTAACGTGGTCCCGAGCATCTACCATTATACCCACAATGATTGGCCATACTATTGCTATCTATAATGGAAAGGAACATGTACCTATTTATATAACAGATCGTATAGTGGGCCATAAATTGGGAGAATTTACATCTAGTCTAAATTTCCGGGGTCATGCAAAAAATGATAATAAATCCCATCGGTAATTCATTAATATTAAAAAATGAAATATTAAAAAAAAAAAAAAAAATATTAAAAAAAAAAAAAAAAAGGCGAACATCATTCATTATTAAGAGGTTAATCTTATGATAAAAAAAAGAAAAAAGAACCCATCTACAGAAGTATATACTTTAGGTCAACATATATCTATGTCCGCCCACAAAGCGCGAAGAATAATTGATCAAATTCGTGGGCGTTCTTACGAAGAAACACTTATGATA
